# Supplementary material for: Materialists perceive their high socioeconomic status as justice: Associations with increased political participation
Source: PLoS One. 2025 Jun 2;20(5):e0324680. doi: 10.1371/journal.pone.0324680 (PMC12129219; doi:10.1371/journal.pone.0324680)
Supplement: S2 Data — (XLSX) [file pone.0324680.s002.xlsx]

## Sheet: S2 Data
NO	gender	age	grade	family	M1	M2R	M3	M4R	M5	M6R	M7R	M8	M9	M10	M11	M12R	M13	J1	J2R	J3	J4	J5	J6R	J7	J8	P1	P2	P3	P4	P5	P6	P7	P8	P9	P10	SSS	Justice	Participation	Materialism	Msuccess	Mcentrality	Mhappiness
15	1	22	1	1	3	3	3	3	2	3	3	2	3	1	3.42146	3	3	2	4	2	2	4.24828	3	2	2	2	2	2	2	3	3	3	3	3	3	2	4.03094	2.6	2.80386	2.8	2.4	3.35326
16	2	24	3	1	4	3	3	2	3	1	3	1	4	1	3	3	4	5	5	3	4	4	4	4	4	3	3	3	3	2	3	4	3	4	4	3	4.125	3.2	2.69231	3	2	3.33333
18	1	21	2	2	3	3	3	2	2	2	2	2	3	2	3	2	3	3	3	3	3	3	3	3	3	3	3	3	3	3	3	3	3	3	3	3	3	3	2.46154	2.6	2.2	2.66667
19	2	20	2	2	5	1	4	2	4	1	1	4	5	3	4	2	4	5	5	2	5	5	3	5	5	3	3	3	3	1	4	3	3	3	3	4	4.375	2.9	3.07692	3.2	2.8	3.33333
20	2	22	2	1	4	4	4	4	4	2	3	3	4	3	4	4	4	4	3	2	4	3	3	4	3	1	1	1	1	1	3	3	3	1	5	5	3.25	2	3.61538	4	3	4
21	1	21	2	1	4	4	4	4	4	3	3	3	4	3	2	2	3	4	4	4	4	4	4	5	4	2	2	2	2	2	4	3	4	2	2	4	4.125	2.5	3.30769	4	3.2	2.33333
22	1	22	2	2	4	3	4	4	4	2	2	2	4	2	5	4	5	5	2	2	3	3	3	5	2	2	1	1	1	3	4	4	4	4	4	2	3.125	2.8	3.46154	3.8	2.4	4.66667
24	1	21	2	2	4	2	4	2	4	2	3	4	3	3	4	3	4	5	3	3	3	1	1	4	4	1	3	2	4	2	1	5	2	2	2	3	3	2.4	3.23077	3.2	3	3.66667
25	2	20	2	1	5	1	5	1	3	3	3	2	4	2	3	3	3	5	5	3	3	3	3	3	3	2	2	3	3	1	5	5	5	3	2	7	3.5	3.1	2.92308	3	2.8	3
49	2	#NULL!	3	2	5	1	1	5	1	1	1	1	3	3	4	3	3	5	3	3	3	3	3	3	3	3	3	3	3	3	3	3	3	3	3	10	3.25	3	2.46154	2.6	1.8	3.33333
51	1	22	2	1	5	3	4	3	4	2	2	1	5	1	5	5	5	5	4	5	5	5	3	5	5	1	1	1	1	1	1	1	1	1	1	4	4.625	1	3.46154	3.8	2.2	5
52	2	23	2	1	1	3	3	3	2	2	2	2	3	3	3	4	4	5	5	5	3	5	5	5	5	1	2	2	2	1	5	1	3	3	3	5	4.75	2.3	2.69231	2.4	2.4	3.66667
53	2	21	2	2	3	3	3	3	3	3	3	3	3	3	3	1	5	5	5	3	3	3	3	5	3	1	1	1	1	1	1	1	3	1	1	5	3.75	1.2	3	3	3	3
54	2	21	2	1	5	1	5	2	3	2	2	2	5	2	3	5	5	5	5	5	5	5	5	5	5	1	2	3	4	4	4	4	4	3	3	6	5	3.2	3.23077	3.2	2.6	4.33333
56	1	20	2	1	1	1	5	1	5	1	1	2	3	2	3	1	5	5	5	2	2	2	3	2	3	5	5	5	5	5	5	5	5	5	5	7	3	5	2.38462	2.6	1.8	3
57	2	20	2	1	3	4	3	2	2	3	3	4	4	3	4	4	4	5	3	2	1	3	2	2	2	2	1	4	1	1	1	1	1	1	1	6	2.5	1.4	3.30769	2.8	3.4	4
58	2	19	2	1	1	1	2	1	2	3	3	3	5	1	5	3	3	5	4	3	2	5	3	5	5	1	3	3	2	2	5	5	5	5	5	5	4	3.6	2.53846	1.4	3	3.66667
59	2	20	2	1	5	1	5	1	5	1	1	5	5	5	5	1	5	5	1	5	5	5	1	5	5	5	5	5	5	5	5	5	5	5	5	7	4	5	3.46154	3.4	3.4	3.66667
60	2	20	2	1	4	4	2	2	4	3	4	4	4	4	4	4	4	5	4	3	4	4	4	5	4	4	3	4	2	1	4	2	1	1	3	8	4.125	2.5	3.61538	3.2	3.8	4
62	1	20	2	2	3	1	4	2	4	2	2	2	3	3	3	3	3	5	5	4	4	4	4	5	5	1	1	1	1	1	1	1	1	1	1	5	4.5	1	2.69231	2.8	2.4	3
63	2	#NULL!	3	2	5	5	5	5	1	5	5	1	5	5	5	5	1	1	1	1	1	1	1	1	1	1	1	3	1	5	4	4	4	1	1	1	1	2.5	4.07692	4.2	4.2	3.66667
64	1	21	2	1	5	1	2	1	3	1	2	1	3	2	5	5	5	5	5	3	5	5	4	4	4	4	3	4	4	3	5	5	5	3	3	4	4.375	3.9	2.76923	2.4	1.8	5
65	2	21	2	1	5	5	4	1	5	1	1	5	5	5	5	5	5	5	5	2	4	5	4	4	4	3	1	2	3	3	3	4	4	4	2	4	4.125	2.9	4	4	3.4	5
66	1	20	2	2	3	3	4	2	3	3	3	3	3	3	3	3	4	5	1	2	1	2	1	2	3	2	3	3	1	1	1	3	1	2	2	4	2.125	1.9	3.07692	3	3	3.33333
67	1	21	2	1	5	3	5	1	2	1	1	1	1	2	5	1	5	5	5	3	4	5	3	5	5	3	3	3	3	3	3	3	3	3	3	6	4.375	3	2.53846	3.2	1.2	3.66667
69	2	20	2	2	3	3	3	3	3	2	1	2	4	2	3	3	4	5	5	4	4	5	4	5	5	2	3	3	3	4	4	5	5	2	4	4	4.625	3.5	2.76923	3	2.2	3.33333
71	1	21	2	2	3	2	4	3	3	2	2	2	2	2	3	4	2	5	5	3	4	4	3	5	5	2	2	2	2	2	2	2	2	2	2	5	4.25	2	2.61538	3	2	3
72	2	20	2	1	5	1	5	1	5	1	1	5	5	5	5	1	5	5	5	5	5	5	5	5	5	5	5	5	5	5	5	5	5	5	5	5	5	5	3.46154	3.4	3.4	3.66667
73	2	21	2	1	4	4	4	4	4	4	4	2	5	3	3	4	4	2	4	3	2	5	4	5	5	2	2	4	2	2	5	2	2	2	4	7	3.75	2.7	3.76923	4	3.6	3.66667
75	1	20	2	2	2	2	2	2	2	2	2	1	2	1	1	2	2	4	5	3	4	4	5	5	5	3	2	3	4	4	5	5	4	3	4	5	4.375	3.7	1.76923	2	1.6	1.66667
77	1	21	2	1	2	4	2	3	3	2	3	3	3	2	3	3	3	5	5	3	3	3	3	3	3	3	3	3	3	3	3	3	3	3	3	5	3.5	3	2.76923	2.8	2.6	3
78	2	22	2	1	3	2	3	2	3	4	4	4	4	2	4	4	4	4	4	4	2	4	4	4	4	4	4	4	4	4	4	4	4	4	4	4	3.75	4	3.30769	2.6	3.6	4
79	2	20	2	1	2	1	2	1	2	1	1	2	2	2	2	3	2	5	1	5	5	5	1	5	5	2	2	3	2	3	5	3	2	2	2	7	4	2.6	1.76923	1.6	1.6	2.33333
80	2	21	2	1	3	1	3	1	3	2	1	3	3	1	3	4	3	5	5	2	3	5	5	5	5	1	1	1	5	3	5	3	5	3	5	4	4.375	3.2	2.38462	2.2	2	3.33333
81	2	21	2	2	2	4	2	4	2	1	3	2	3	2	2	4	2	5	5	2	5	5	3	5	5	5	5	5	3	1	3	2	2	2	2	5	4.375	3	2.53846	2.8	2.2	2.66667
82	2	21	2	1	3	3	4	2	3	4	4	4	4	4	4	3	4	5	4	3	5	4	2	5	5	1	1	2	2	2	4	2	2	2	2	7	4.125	2	3.53846	3	4	3.66667
84	2	21	2	1	5	1	5	1	5	1	1	3	5	2	5	5	5	5	5	5	5	5	5	5	5	2	1	1	1	1	1	1	1	1	1	1	5	1.1	3.38462	3.4	2.4	5
85	1	21	2	1	2	2	3	2	2	3	2	2	3	2	3	3	3	5	5	4	1	1	5	4	5	5	5	5	5	5	5	5	5	5	5	4	3.75	5	2.46154	2.2	2.4	3
86	1	22	2	2	3	1	3	3	3	1	1	3	4	4	4	5	5	5	5	5	5	5	5	5	5	5	5	5	5	5	5	5	5	5	5	8	5	5	3.07692	2.6	2.6	4.66667
88	1	21	2	1	4	4	3	3	3	3	3	2	2	2	3	3	4	3	4	3	3	1	5	3	5	2	2	2	3	1	3	2	3	3	1	6	3.375	2.2	3	3.4	2.4	3.33333
89	2	20	2	2	1	5	1	5	1	1	1	1	1	1	1	1	1	5	5	5	5	5	5	5	5	1	1	1	1	1	1	1	1	1	1	2	5	1	1.61538	2.6	1	1
90	1	20	2	1	2	1	3	2	3	2	1	2	3	1	4	3	5	5	5	4	5	5	3	5	5	5	5	5	5	5	5	5	5	5	5	7	4.625	5	2.46154	2.2	1.8	4
91	2	19	2	1	3	3	3	3	3	2	3	3	4	4	4	4	4	5	3	3	3	3	3	3	3	4	4	4	2	4	3	3	3	3	4	7	3.25	3.4	3.30769	3	3.2	4
92	2	20	2	1	5	1	5	1	3	3	3	3	4	2	5	4	4	5	5	3	4	5	4	4	5	1	2	1	2	2	4	2	2	2	2	5	4.375	2	3.30769	3	3	4.33333
93	2	20	2	1	2	1	2	2	2	3	3	4	3	1	3	3	4	5	4	5	5	5	4	4	4	3	3	3	3	4	5	4	5	5	5	4	4.5	4	2.53846	1.8	2.8	3.33333
94	2	20	2	1	2	3	2	3	3	2	2	1	4	2	3	4	3	4	5	2	4	4	4	5	4	2	2	3	3	2	5	5	5	2	2	5	4	3.1	2.61538	2.6	2.2	3.33333
96	1	20	2	2	3	3	3	3	4	1	1	1	3	2	4	3	3	5	5	4	5	5	5	5	5	5	5	5	5	5	5	5	5	5	5	5	4.875	5	2.61538	3.2	1.6	3.33333
97	2	20	2	1	3	3	1	1	1	2	2	2	3	2	1	2	2	5	4	2	2	4	4	4	4	2	2	2	2	5	5	2	3	2	4	6	3.625	2.9	1.92308	1.8	2.2	1.66667
98	2	21	2	1	4	4	4	2	2	2	4	2	5	3	3	4	2	4	4	3	4	4	4	2	3	1	1	1	1	1	2	1	1	1	1	6	3.5	1.1	3.15385	3.2	3.2	3
99	1	21	2	1	4	1	5	1	4	1	1	3	4	4	5	2	5	4	4	4	2	4	3	4	4	3	4	4	3	3	3	2	3	2	3	7	3.625	3	3.07692	3	2.6	4
100	1	21	2	2	2	1	3	2	3	2	2	2	3	2	4	4	4	5	5	4	4	5	3	4	5	1	1	1	3	1	1	1	1	3	2	3	4.375	1.5	2.61538	2.2	2.2	4
101	2	21	2	2	3	1	5	1	3	1	1	2	2	2	3	3	3	5	5	5	5	5	5	5	5	2	3	5	5	5	5	5	5	5	5	5	5	4.5	2.30769	2.6	1.6	3
104	1	20	2	2	3	3	5	3	3	3	3	4	3	3	3	2	4	4	3	3	3	4	3	3	4	2	2	2	4	1	4	4	4	4	4	4	3.375	3.1	3.23077	3.4	3.2	3
105	1	20	2	2	5	1	5	1	3	2	2	3	3	3	4	3	4	4	3	3	2	3	3	3	3	2	2	2	3	3	3	3	3	3	3	3	3	2.7	3	3	2.6	3.66667
106	2	20	2	1	5	5	5	5	5	5	5	5	5	5	5	5	5	5	5	5	5	5	5	5	5	5	1	1	1	1	1	5	5	5	5	10	5	3	5	5	5	5
107	2	20	2	1	1	1	3	1	1	4	5	3	5	2	2	4	2	5	3	5	5	5	3	5	5	1	1	1	1	1	3	1	1	1	1	7	4.5	1.2	2.61538	1.4	3.8	2.66667
108	1	23	2	1	3	3	3	3	3	2	2	2	2	1	5	4	4	5	4	4	4	4	5	5	5	2	1	1	2	1	4	5	2	2	3	4	4.5	2.3	2.84615	3	1.8	4.33333
109	1	21	2	2	1	1	5	1	1	1	1	1	1	1	1	1	1	5	5	5	5	5	5	5	5	1	1	5	5	5	5	1	1	1	1	3	5	2.6	1.30769	1.8	1	1
111	2	20	2	1	3	3	3	3	3	1	2	3	4	2	3	3	3	5	5	3	4	4	4	5	5	5	5	5	5	5	5	5	5	5	5	2	4.375	5	2.76923	3	2.4	3
112	2	20	2	2	4	3	3	3	3	3	3	2	3	1	3	3	3	3	5	4	4	4	3	4	3	1	1	1	2	3	4	3	3	2	1	1	3.75	2.1	2.84615	3.2	2.4	3
114	2	21	2	1	5	1	5	1	3	2	2	3	3	3	3	3	3	5	5	5	5	5	3	5	5	3	3	3	3	3	3	4	4	4	1	3	4.75	3.1	2.84615	3	2.6	3
115	2	20	2	2	5	4	4	4	4	3	4	3	4	2	3	3	4	4	3	2	1	3	1	3	4	2	2	2	2	2	2	2	2	2	2	2	2.625	2	3.61538	4.2	3.2	3.33333
116	2	20	2	1	3	3	4	3	3	2	3	3	4	3	3	4	2	4	4	3	3	4	3	3	4	2	1	3	3	1	3	3	2	2	2	4	3.5	2.2	3.07692	3.2	3	3
117	1	21	2	1	3	4	4	3	3	4	4	4	4	3	4	3	4	5	2	2	2	3	2	3	3	1	1	1	2	1	3	2	4	2	2	3	2.75	1.9	3.61538	3.4	3.8	3.66667
118	1	20	2	1	3	3	3	3	3	3	3	3	3	3	3	3	3	4	3	3	3	3	3	3	3	3	3	3	3	3	3	3	3	3	3	5	3.125	3	3	3	3	3
119	2	21	2	1	3	1	3	3	3	3	3	3	3	3	3	5	3	5	5	5	5	5	5	5	5	3	3	3	3	3	3	3	3	3	3	3	5	3	3	2.6	3	3.66667
121	2	21	2	2	3	3	4	3	2	2	2	2	3	3	3	3	3	4	5	4	4	4	3	4	4	2	3	3	4	3	4	3	4	3	4	5	4	3.3	2.76923	3	2.4	3
123	2	20	2	1	5	1	5	1	5	1	1	5	5	5	5	1	5	5	5	5	5	5	3	5	5	5	5	5	5	5	5	5	5	5	5	5	4.75	5	3.46154	3.4	3.4	3.66667
125	1	20	2	2	2	1	3	4	3	2	2	2	2	2	2	4	3	5	5	3	3	4	3	4	4	1	1	1	2	1	2	2	2	2	2	1	3.875	1.6	2.46154	2.6	2	3
126	2	21	2	1	4	3	3	3	3	4	4	2	4	4	4	3	4	5	3	3	4	5	3	5	5	3	3	4	2	1	4	1	2	1	1	5	4.125	2.2	3.46154	3.2	3.6	3.66667
127	2	20	2	1	5	1	5	1	5	1	1	1	1	1	1	1	1	5	5	5	5	3	5	5	5	3	3	3	3	3	3	3	3	3	3	6	4.75	3	1.92308	3.4	1	1
129	1	21	2	1	1	1	1	1	1	1	1	1	1	1	1	1	1	5	5	5	5	5	5	5	5	5	2	1	3	5	5	5	5	5	5	4	5	4.1	1	1	1	1
130	2	20	2	2	1	1	5	1	2	1	1	2	2	1	3	3	3	5	5	4	4	4	5	5	5	5	2	3	2	2	5	1	3	3	3	3	4.625	2.9	2	2	1.4	3
131	2	21	2	2	1	1	1	1	1	1	1	1	1	1	1	3	2	5	5	5	5	5	5	5	5	5	5	1	5	5	5	5	5	5	5	5	5	4.6	1.23077	1	1	2
132	2	20	2	1	3	2	3	2	3	2	2	2	3	2	2	1	3	5	5	4	4	5	4	5	5	1	1	1	3	1	4	4	4	2	1	2	4.625	2.2	2.30769	2.6	2.2	2
133	2	21	2	2	1	1	1	5	1	1	1	1	5	1	1	4	1	5	1	5	5	5	5	5	5	1	5	5	5	5	5	5	5	1	1	10	4.5	3.8	1.84615	1.8	1.8	2
135	1	20	2	2	5	3	5	3	4	2	2	3	4	3	4	3	4	5	2	2	2	2	2	2	2	1	1	1	1	1	1	1	1	1	1	3	2.375	1	3.46154	4	2.8	3.66667
136	2	23	2	2	4	3	3	3	3	3	3	3	4	3	4	3	4	5	5	3	4	5	4	5	5	2	2	3	2	2	4	4	4	3	3	5	4.5	2.9	3.30769	3.2	3.2	3.66667
137	2	21	2	1	4	2	4	2	2	4	2	4	5	3	5	4	5	5	4	3	3	5	3	4	4	3	4	4	3	1	2	3	3	3	3	7	3.875	2.9	3.53846	2.8	3.6	4.66667
138	1	21	2	1	4	4	5	5	4	1	2	1	3	1	5	3	4	5	5	4	4	5	5	5	4	2	1	3	1	1	5	2	2	2	2	6	4.625	2.1	3.23077	4.4	1.6	4
140	2	21	2	1	2	3	3	3	3	3	3	2	3	1	1	3	3	5	5	5	5	5	5	5	5	1	1	3	3	3	4	1	1	3	1	6	5	2.1	2.53846	2.8	2.4	2.33333
141	1	20	2	2	2	1	3	1	2	2	1	1	1	1	4	2	5	5	5	4	4	4	5	5	5	2	2	2	4	2	4	4	4	3	4	1	4.625	3.1	2	1.8	1.2	3.66667
143	1	21	3	1	4	3	3	3	3	3	3	3	3	2	2	3	4	2	5	3	4	4	4	5	5	2	2	2	5	5	5	3	3	3	3	5	4	3.3	3	3.2	2.8	3
144	1	21	2	2	5	1	5	1	5	1	1	5	5	5	5	1	5	1	1	3	3	4	1	3	2	4	2	5	3	3	3	3	3	3	4	4	2.25	3.3	3.46154	3.4	3.4	3.66667
145	1	21	2	1	5	5	5	5	5	2	2	2	4	2	2	3	4	5	2	3	3	4	3	4	5	3	3	3	3	2	4	3	4	2	2	6	3.625	2.9	3.53846	5	2.4	3
146	1	21	2	1	3	3	2	1	3	1	1	2	3	1	2	3	3	4	2	3	4	4	3	4	4	1	1	1	1	1	1	1	1	1	1	5	3.5	1	2.15385	2.4	1.6	2.66667
148	1	21	2	1	2	1	5	1	5	1	1	5	5	5	5	1	5	5	1	5	5	5	1	5	5	5	5	5	5	5	5	5	5	5	5	5	4	5	3.23077	2.8	3.4	3.66667
149	1	21	2	1	5	1	5	1	5	1	1	3	5	1	5	3	5	4	3	2	3	5	2	5	5	2	3	2	4	1	5	5	5	2	2	4	3.625	3.1	3.15385	3.4	2.2	4.33333
150	1	21	2	1	1	1	1	1	1	1	1	1	3	1	3	3	3	5	5	5	5	5	5	5	5	5	5	5	5	5	5	5	5	5	5	2	5	5	1.61538	1	1.4	3
151	2	20	2	1	4	3	5	3	3	1	3	3	2	2	4	4	5	5	5	4	4	5	4	5	5	1	5	2	2	2	3	5	5	1	1	6	4.625	2.7	3.23077	3.6	2.2	4.33333
153	1	21	2	1	5	4	5	3	1	2	2	1	5	3	5	4	5	5	5	2	4	4	4	4	4	1	1	5	1	1	1	3	1	1	1	3	4	1.6	3.46154	3.6	2.6	4.66667
154	1	21	2	2	4	2	3	2	3	2	3	3	4	2	3	2	4	4	4	4	4	4	4	4	4	1	3	2	2	1	4	3	4	2	1	1	4	2.3	2.84615	2.8	2.8	3
155	1	22	2	1	3	3	3	3	4	2	3	4	5	2	4	3	4	5	5	3	4	4	5	4	4	3	3	3	3	3	5	1	3	2	3	2	4.25	2.9	3.30769	3.2	3.2	3.66667
156	2	21	2	2	5	1	5	1	5	1	1	5	5	3	5	1	5	5	5	5	5	5	4	5	5	5	5	5	5	5	5	5	5	5	5	5	4.875	5	3.30769	3.4	3	3.66667
157	1	21	2	1	3	2	3	1	3	2	2	3	3	3	3	1	3	4	5	3	4	5	4	5	5	2	2	3	1	1	4	3	3	2	2	4	4.375	2.3	2.46154	2.4	2.6	2.33333
158	2	20	2	1	2	2	2	1	2	2	2	1	4	1	5	4	4	5	5	4	5	5	1	5	5	2	2	3	4	2	5	3	3	2	4	3	4.375	3	2.46154	1.8	2	4.33333
159	2	22	2	2	5	4	5	3	5	1	3	4	4	3	5	1	5	5	1	5	5	4	3	3	4	5	5	4	5	3	4	5	4	4	4	10	3.75	4.3	3.69231	4.4	3	3.66667
160	2	21	2	2	3	1	5	3	5	1	1	5	5	2	5	4	2	5	5	3	3	5	5	5	5	3	2	3	5	3	3	3	5	3	3	1	4.5	3.3	3.23077	3.4	2.8	3.66667
161	2	20	2	1	4	4	5	3	4	3	3	3	5	5	5	1	5	5	4	3	3	5	3	5	5	1	1	1	1	1	1	1	1	1	1	3	4.125	1	3.84615	4	3.8	3.66667
163	1	21	2	1	2	2	3	2	2	1	2	2	4	2	3	2	2	4	4	4	4	4	4	4	4	1	1	2	3	1	3	2	2	2	1	3	4	1.8	2.23077	2.2	2.2	2.33333
164	2	21	2	1	4	2	5	1	5	1	1	4	4	1	5	4	5	5	5	3	3	1	3	3	3	3	3	3	3	5	1	1	3	2	3	3	3.25	2.7	3.23077	3.4	2.2	4.66667
165	1	22	2	1	3	4	4	3	4	1	1	2	3	1	4	4	4	5	4	2	4	5	5	4	4	1	1	1	1	1	5	1	5	1	1	6	4.125	1.8	2.92308	3.6	1.6	4
166	1	20	2	1	4	3	4	2	4	1	3	2	2	1	2	4	5	1	2	1	1	1	1	4	3	1	5	1	1	1	1	4	1	4	2	8	1.75	2.1	2.84615	3.4	1.8	3.66667
169	2	22	2	1	3	3	3	2	3	2	3	2	3	2	4	3	3	4	3	3	3	4	3	5	4	1	1	3	2	1	4	2	2	4	4	7	3.625	2.4	2.76923	2.8	2.4	3.33333
171	1	22	2	2	3	3	4	3	3	2	2	2	3	2	3	4	4	4	5	2	3	4	4	5	4	1	1	3	3	1	3	1	1	1	1	4	3.875	1.6	2.92308	3.2	2.2	3.66667
172	2	21	2	1	5	4	5	5	5	1	4	2	4	1	5	5	5	5	4	3	3	5	3	3	3	1	1	4	1	1	1	1	1	1	1	6	3.625	1.3	3.92308	4.8	2.4	5
173	2	18	2	1	3	3	3	3	3	3	3	3	3	3	3	3	3	5	3	3	3	3	3	3	3	1	1	1	1	1	1	1	1	1	1	4	3.25	1	3	3	3	3
174	2	21	2	2	1	5	1	5	1	1	1	1	1	1	5	5	1	5	5	5	5	5	5	5	5	1	1	1	2	1	5	3	3	3	2	1	5	2.2	2.23077	2.6	1	3.66667
175	1	20	2	1	3	1	3	3	2	3	3	2	3	1	4	3	3	4	4	3	3	3	3	3	3	2	2	2	2	2	3	2	2	3	2	4	3.25	2.2	2.61538	2.4	2.4	3.33333
176	1	20	2	1	3	3	3	3	3	2	2	3	3	2	4	3	4	5	5	5	5	5	3	5	5	3	3	3	3	3	3	3	3	3	3	5	4.75	3	2.92308	3	2.4	3.66667
177	2	20	2	1	2	3	4	3	4	4	3	2	4	2	3	4	3	5	4	2	3	3	4	5	5	1	1	1	1	1	2	1	1	1	1	4	3.875	1.1	3.15385	3.2	3	3.33333
178	1	20	2	1	4	2	4	2	4	2	2	4	4	4	4	2	4	4	5	4	4	4	2	5	4	4	4	4	4	4	4	4	4	4	4	5	4	4	3.23077	3.2	3.2	3.33333
179	1	20	2	2	3	3	5	3	5	3	3	3	3	3	4	3	4	5	3	3	3	4	3	4	4	1	1	1	2	1	2	1	3	1	1	4	3.625	1.4	3.46154	3.8	3	3.66667
180	1	22	2	1	3	3	3	2	3	2	2	2	2	1	3	3	4	5	4	3	3	4	3	5	4	3	1	2	2	2	4	2	2	3	2	5	3.875	2.3	2.53846	2.8	1.8	3.33333
182	1	21	2	1	3	2	3	3	4	2	2	3	2	2	3	4	4	4	4	3	3	4	5	4	3	1	2	3	3	2	4	5	3	1	1	6	3.75	2.5	2.84615	3	2.2	3.66667
183	2	21	2	2	4	3	4	2	3	2	2	2	3	1	4	3	4	3	3	2	2	2	2	3	3	4	4	4	3	3	4	4	4	4	3	4	2.5	3.7	2.84615	3.2	2	3.66667
184	1	21	2	2	5	4	5	4	5	2	2	2	5	5	5	5	5	5	4	1	2	5	4	5	4	1	1	1	1	1	5	3	3	2	1	4	3.75	1.9	4.15385	4.6	3.2	5
185	1	22	2	2	5	3	3	3	5	5	5	5	5	5	5	3	3	1	1	2	1	1	1	1	1	5	5	5	5	5	5	5	5	5	5	3	1.125	5	4.23077	3.8	5	3.66667
187	1	21	2	2	5	5	5	3	3	1	1	2	2	2	3	3	3	5	4	3	4	5	2	5	5	3	3	3	3	3	5	3	3	3	3	5	4.125	3.2	2.92308	4.2	1.6	3
188	1	23	2	2	5	1	4	1	4	1	1	1	3	2	4	2	3	5	5	5	4	5	4	5	5	3	3	3	3	3	3	3	3	3	3	3	4.75	3	2.46154	3	1.6	3
189	1	20	2	1	5	1	5	1	3	2	2	3	5	2	4	3	3	5	3	3	3	3	5	5	5	2	3	1	1	1	2	2	1	1	1	5	4	1.5	3	3	2.8	3.33333
190	1	21	2	1	3	3	5	3	5	1	1	1	1	1	4	4	5	5	5	5	5	5	5	5	5	1	1	1	1	1	1	1	1	1	1	5	5	1	2.84615	3.8	1	4.33333
191	2	20	2	1	3	2	2	1	3	1	1	2	2	1	3	3	3	5	5	5	5	5	4	5	5	1	1	2	2	1	5	1	1	1	1	5	4.875	1.6	2.07692	2.2	1.4	3
192	2	22	2	1	4	2	4	2	3	1	4	5	5	2	4	1	4	5	5	4	1	5	3	5	5	1	1	1	1	1	1	1	1	1	1	2	4.125	1	3.15385	3	3.4	3
193	2	21	2	2	3	2	3	2	3	2	2	2	3	2	4	3	4	5	5	3	3	5	4	5	5	2	2	2	2	2	4	2	2	2	2	4	4.375	2.2	2.69231	2.6	2.2	3.66667
194	2	21	2	1	2	4	3	3	3	4	4	3	4	2	4	4	4	5	5	3	3	4	4	5	5	5	1	2	2	2	2	1	1	1	1	2	4.25	1.8	3.38462	3	3.4	4
196	2	21	2	1	3	4	3	2	4	4	4	4	4	1	3	4	4	5	4	3	4	5	4	5	5	2	2	1	1	1	2	2	2	3	4	3	4.375	2	3.38462	3.2	3.4	3.66667
197	2	20	2	1	5	1	5	1	5	1	1	1	5	1	5	5	5	5	3	3	2	5	3	5	4	1	1	1	1	1	4	2	3	2	3	3	3.75	1.9	3.15385	3.4	1.8	5
198	1	22	2	1	2	2	3	3	3	1	3	1	2	2	4	3	3	5	4	3	3	5	3	5	4	3	3	3	3	3	3	3	3	3	3	3	4	3	2.46154	2.6	1.8	3.33333
199	1	21	2	1	5	1	5	1	5	2	2	3	2	1	3	2	4	5	4	2	3	5	4	4	4	2	1	1	2	1	2	1	2	2	1	4	3.875	1.5	2.76923	3.4	2	3
200	2	21	2	1	1	3	4	3	3	3	3	3	4	3	3	3	4	3	4	2	1	2	2	2	3	2	4	4	2	2	2	2	2	2	2	5	2.375	2.4	3.07692	2.8	3.2	3.33333
201	1	21	2	2	5	4	5	4	1	1	1	1	1	1	5	5	5	5	5	5	5	5	1	5	5	3	3	3	3	3	3	3	3	3	3	1	4.5	3	3	3.8	1	5
203	1	21	2	1	2	2	3	2	4	1	1	2	3	1	1	2	4	5	5	4	4	5	3	4	5	4	3	4	3	4	5	2	3	2	3	7	4.375	3.3	2.15385	2.6	1.6	2.33333
204	1	20	2	2	4	1	2	2	1	1	2	1	1	1	4	4	4	5	5	4	4	4	4	5	5	2	2	4	3	2	4	2	3	3	2	3	4.5	2.7	2.15385	2	1.2	4
205	1	19	2	2	3	3	1	1	3	3	2	1	3	2	3	3	3	5	5	1	3	5	3	5	5	5	5	5	5	5	5	5	5	5	1	3	4	4.6	2.38462	2.2	2.2	3
206	1	21	2	2	4	3	4	3	4	3	3	1	1	2	4	2	4	5	5	1	3	4	5	5	5	1	1	4	1	1	4	1	1	1	1	3	4.125	1.6	2.92308	3.6	2	3.33333
207	1	23	2	1	5	2	4	1	4	1	1	1	3	3	3	3	3	5	5	5	5	5	4	5	5	3	3	3	3	2	3	3	3	1	2	3	4.875	2.6	2.61538	3.2	1.8	3
208	2	21	2	1	1	2	3	2	2	2	2	1	2	1	1	4	2	5	5	3	5	5	1	5	5	2	2	3	4	5	5	3	4	2	4	4	4.25	3.4	1.92308	2	1.6	2.33333
209	2	21	2	1	5	4	5	3	3	2	2	5	5	3	5	5	5	5	5	3	3	5	5	5	4	5	5	5	5	5	5	5	5	5	5	2	4.375	5	4	4	3.4	5
211	2	21	2	2	2	3	3	3	2	2	2	2	4	2	3	5	4	5	4	4	4	5	5	5	5	1	1	2	3	1	5	2	3	2	4	4	4.625	2.4	2.84615	2.6	2.4	4
212	1	22	2	2	3	3	3	3	3	2	2	2	3	1	3	3	3	5	4	3	4	4	4	4	4	2	2	3	3	3	3	3	3	3	3	2	4	2.8	2.61538	3	2	3
213	2	22	2	2	1	1	5	1	1	1	1	1	1	1	5	1	5	5	5	5	5	5	5	5	5	1	1	1	1	1	5	3	3	1	1	3	5	1.8	1.92308	1.8	1	3.66667
214	2	20	2	2	3	3	3	3	3	2	3	3	4	2	4	3	4	5	4	4	4	4	4	4	5	2	2	3	2	2	4	3	4	2	1	4	4.25	2.5	3.07692	3	2.8	3.66667
215	1	20	2	1	1	1	4	2	3	1	1	2	2	1	2	4	2	5	5	5	5	5	5	5	5	1	2	2	2	2	2	2	2	2	1	1	5	1.8	2	2.2	1.4	2.66667
216	1	21	2	2	4	3	4	3	3	4	4	3	4	4	3	3	3	5	4	2	2	4	4	4	4	2	2	4	3	2	4	2	3	2	2	5	3.625	2.6	3.46154	3.4	3.8	3
217	1	22	2	2	3	2	4	2	3	2	2	2	3	1	3	2	3	4	3	4	4	4	2	4	4	2	2	3	2	2	2	2	3	2	2	7	3.625	2.2	2.46154	2.8	2	2.66667
218	2	21	2	1	4	4	4	2	2	4	4	5	5	4	4	4	3	5	4	4	4	4	5	3	4	1	1	2	1	1	2	1	1	1	1	5	4.125	1.2	3.76923	3.2	4.4	3.66667
219	2	20	2	1	5	2	2	3	3	2	2	2	3	1	3	5	3	5	5	4	5	5	4	5	5	1	1	1	3	1	5	1	3	1	1	5	4.75	1.8	2.76923	3	2	3.66667
220	1	22	2	1	1	1	1	1	1	3	3	3	3	3	3	3	3	5	5	5	5	5	5	5	5	3	1	1	1	1	5	1	1	1	1	3	5	1.6	2.23077	1	3	3
221	2	21	2	1	4	4	4	2	2	2	2	2	5	2	4	4	4	5	4	2	2	4	4	4	4	2	4	3	3	1	3	5	5	5	5	5	3.625	3.6	3.15385	3.2	2.6	4
222	2	21	2	2	3	3	3	3	3	3	3	3	3	3	3	3	3	5	5	3	4	4	2	4	4	3	3	3	3	3	3	3	3	3	3	6	3.875	3	3	3	3	3
223	1	21	2	1	3	2	4	2	4	1	1	3	4	2	4	3	4	4	4	2	4	4	4	4	4	1	2	3	2	1	4	4	2	1	1	7	3.75	2.1	2.84615	3	2.2	3.66667
224	2	21	2	2	5	3	5	2	4	2	2	4	3	2	4	4	4	5	3	2	2	4	3	2	3	1	1	1	1	1	4	2	2	2	1	5	3	1.6	3.38462	3.8	2.6	4
225	2	21	2	1	5	1	5	1	2	1	1	2	5	3	5	1	5	5	5	5	5	5	4	5	5	1	1	1	3	1	1	1	1	1	1	1	4.875	1.2	2.84615	2.8	2.4	3.66667
226	2	21	2	2	2	2	1	2	1	1	1	1	1	1	1	3	2	5	5	2	2	5	4	3	5	1	1	3	2	3	3	3	4	4	1	5	3.875	2.5	1.46154	1.6	1	2
229	1	21	2	2	4	3	5	3	2	3	3	2	4	4	5	4	5	5	5	4	4	4	5	4	4	2	2	2	4	3	4	3	3	3	3	2	4.375	2.9	3.61538	3.4	3.2	4.66667
230	1	20	2	2	5	1	5	1	5	1	1	5	5	5	5	1	4	4	5	4	5	4	5	4	4	4	3	3	3	3	3	3	3	3	3	4	4.375	3.1	3.38462	3.4	3.4	3.33333
232	2	20	2	1	4	3	4	3	3	1	3	4	4	2	4	5	4	5	3	3	3	5	5	3	4	3	1	1	1	1	1	1	1	1	1	5	3.875	1.2	3.38462	3.4	2.8	4.33333
233	2	20	2	1	1	1	3	3	3	2	1	1	1	1	2	4	3	5	5	3	3	5	4	5	5	1	1	2	2	3	3	4	4	4	4	5	4.375	2.8	2	2.2	1.2	3
236	1	22	2	1	2	1	2	5	1	1	1	1	1	1	1	3	1	5	5	4	5	5	5	5	5	5	5	5	5	5	5	5	5	5	5	5	4.875	5	1.61538	2.2	1	1.66667
237	2	21	2	1	2	3	3	4	3	4	3	3	4	3	4	3	4	5	3	3	3	4	2	2	3	1	1	2	2	1	3	3	4	2	3	4	3.125	2.2	3.30769	3	3.4	3.66667
238	2	20	2	2	4	2	3	2	3	1	1	3	4	2	4	3	3	3	2	3	3	3	3	3	4	5	5	4	3	4	3	4	5	3	4	1	3	4	2.69231	2.8	2.2	3.33333
239	2	21	2	1	3	1	4	2	3	1	1	2	3	2	3	3	4	5	4	4	4	4	4	4	5	2	2	3	2	2	4	3	4	2	2	6	4.25	2.6	2.46154	2.6	1.8	3.33333
240	2	18	2	2	4	3	3	2	4	2	4	3	4	2	4	3	5	5	4	2	3	4	3	4	4	1	1	3	2	1	4	1	2	2	2	4	3.625	1.9	3.30769	3.2	3	4
241	2	22	2	1	3	3	3	2	2	2	2	3	3	3	4	4	4	5	5	4	5	5	3	5	5	3	3	3	4	4	4	4	4	3	3	6	4.625	3.5	2.92308	2.6	2.6	4
242	1	21	2	2	3	1	3	3	2	2	3	2	3	2	4	4	4	5	5	3	4	4	5	4	4	3	3	3	3	1	4	2	3	3	3	3	4.25	2.8	2.76923	2.4	2.4	4
244	1	21	2	2	3	1	3	3	2	2	3	2	3	2	4	4	4	5	5	3	4	4	5	4	4	3	3	3	3	1	4	2	3	3	3	3	4.25	2.8	2.76923	2.4	2.4	4
245	1	21	2	2	5	1	5	1	5	1	1	5	5	5	5	5	5	5	3	3	5	5	5	5	5	5	5	5	5	5	5	5	5	5	5	4	4.5	5	3.76923	3.4	3.4	5
246	1	21	2	1	4	3	5	2	2	4	4	4	5	3	4	4	5	5	5	2	4	5	2	5	5	2	1	1	1	1	4	2	3	1	3	3	4.125	1.9	3.76923	3.2	4	4.33333
247	1	21	2	1	1	5	3	3	5	1	3	4	1	1	3	3	3	5	5	1	1	5	3	5	5	1	1	1	4	1	1	4	1	1	1	3	3.75	1.6	2.76923	3.4	2	3
248	1	22	2	1	1	1	1	1	1	1	1	1	1	1	1	1	1	5	5	5	5	5	5	5	5	1	1	1	1	1	5	5	5	5	5	5	5	3	1	1	1	1
249	1	22	2	2	1	2	3	1	1	1	1	1	1	1	4	4	3	4	3	2	1	3	2	4	3	4	5	5	1	1	1	3	1	4	5	4	2.75	3	1.84615	1.6	1	3.66667
251	1	20	2	1	2	2	3	1	5	2	2	3	4	2	5	1	3	5	5	3	4	5	3	5	5	1	5	5	5	5	5	5	5	5	5	7	4.375	4.6	2.69231	2.6	2.6	3
254	2	22	2	2	1	2	3	1	1	1	1	3	5	1	1	5	1	5	5	5	4	4	5	5	5	2	1	1	2	2	5	3	5	5	5	4	4.75	3.1	2	1.6	2.2	2.33333
255	1	21	2	2	4	3	3	3	2	3	3	2	3	2	3	3	3	5	5	4	4	5	4	4	5	2	2	2	2	2	3	2	2	3	2	5	4.5	2.2	2.84615	3	2.6	3
257	2	21	2	1	5	4	3	2	1	5	4	4	4	1	5	4	4	5	5	2	3	4	4	4	3	2	3	1	1	1	3	3	4	4	5	3	3.75	2.7	3.53846	3	3.6	4.33333
258	1	20	2	2	3	3	3	3	3	2	3	2	2	2	2	1	2	4	2	4	4	3	2	5	4	3	3	3	3	3	3	3	3	3	3	1	3.5	3	2.38462	3	2.2	1.66667
260	1	20	2	1	2	3	3	1	3	2	3	1	2	1	3	3	2	5	5	3	4	5	5	4	5	2	2	3	2	2	4	2	2	2	2	6	4.5	2.3	2.23077	2.4	1.8	2.66667
261	1	19	2	1	1	2	2	1	3	1	1	2	1	1	1	1	1	3	4	5	5	5	5	5	5	1	1	1	1	1	1	1	1	2	2	6	4.625	1.2	1.38462	1.8	1.2	1
263	1	20	2	2	3	3	4	2	3	1	2	2	3	2	3	3	4	5	4	4	3	4	4	4	4	2	3	3	3	3	4	3	4	2	4	3	4	3.1	2.69231	3	2	3.33333
266	2	21	2	2	3	2	3	4	3	2	2	1	3	2	3	4	3	5	4	4	4	4	4	5	5	4	4	4	3	2	4	4	3	5	3	5	4.375	3.6	2.69231	3	2	3.33333
267	1	22	2	1	3	3	2	3	2	3	3	4	3	3	3	3	4	3	3	2	3	3	3	2	3	2	2	2	2	2	2	2	2	2	2	5	2.75	2	3	2.6	3.2	3.33333
268	1	20	2	1	3	1	5	1	5	1	1	3	3	3	5	5	3	5	5	4	5	5	5	5	5	1	1	1	1	2	5	1	1	1	1	3	4.875	1.5	3	3	2.2	4.33333
269	1	20	2	1	5	5	5	5	1	5	5	5	5	5	5	4	5	5	5	5	5	5	1	5	5	1	5	5	5	5	5	5	5	5	5	7	4.5	4.6	4.61538	4.2	5	4.66667
270	1	19	2	1	1	1	1	1	1	1	1	1	1	1	4	5	3	5	5	3	3	5	4	5	5	5	5	5	5	5	5	1	1	1	1	1	4.375	3.4	1.69231	1	1	4
271	1	21	2	2	4	2	3	2	3	2	2	2	2	2	4	4	4	5	4	3	4	4	3	5	4	1	2	2	2	2	3	3	3	3	1	6	4	2.2	2.76923	2.8	2	4
272	2	22	2	2	3	3	3	3	3	2	2	3	4	3	3	4	3	4	4	3	3	4	3	5	5	1	1	2	2	1	3	3	1	1	1	5	3.875	1.6	3	3	2.8	3.33333
273	2	20	2	1	3	3	3	3	3	3	3	3	3	2	3	3	3	5	5	5	5	5	5	5	5	3	3	3	3	3	3	3	3	3	3	5	5	3	2.92308	3	2.8	3
274	2	20	2	1	3	3	3	3	3	1	2	3	3	2	3	3	3	5	5	3	4	5	4	5	5	2	2	2	2	2	4	4	3	2	2	5	4.5	2.5	2.69231	3	2.2	3
275	2	20	2	1	4	4	4	4	3	1	4	2	4	4	3	5	4	5	5	4	4	5	2	5	5	1	1	3	3	2	2	2	1	1	2	8	4.375	1.8	3.53846	3.8	3	4
276	2	21	2	1	5	3	5	2	3	1	1	1	3	1	3	4	4	5	5	4	4	4	4	4	4	4	2	4	4	1	4	4	4	4	5	6	4.25	3.6	2.76923	3.6	1.4	3.66667
277	1	20	2	1	5	3	5	2	4	2	2	4	4	3	5	2	3	5	3	2	2	2	2	3	4	2	2	2	2	2	2	2	2	2	2	4	2.875	2	3.38462	3.8	3	3.33333
278	2	21	2	1	3	3	4	3	3	3	3	2	2	1	3	3	4	5	4	4	3	3	4	3	4	1	2	2	2	1	2	2	3	3	2	4	3.75	2	2.84615	3.2	2.2	3.33333
279	1	22	2	2	4	3	1	4	1	2	2	1	3	2	4	4	4	5	4	3	4	4	4	4	4	1	1	1	3	2	2	4	1	2	3	6	4	2	2.69231	2.6	2	4
281	1	20	2	1	2	5	3	2	2	1	1	1	1	1	2	4	3	4	5	3	5	5	5	5	5	3	1	3	2	1	3	3	3	1	3	7	4.625	2.3	2.15385	2.8	1	3
282	1	20	2	1	5	4	4	3	4	1	1	1	5	3	4	1	5	5	5	5	2	4	3	5	5	5	5	5	5	5	5	5	3	3	3	4	4.25	4.4	3.15385	4	2.2	3.33333
283	2	21	2	1	4	2	4	2	3	3	2	2	2	3	4	3	4	4	4	4	1	4	3	2	2	4	4	4	3	2	4	4	4	4	4	4	3	3.7	2.92308	3	2.4	3.66667
285	1	21	2	1	5	3	4	3	4	2	3	2	2	2	3	4	4	5	5	3	4	5	5	5	5	1	1	1	1	1	2	1	3	1	1	3	4.625	1.3	3.15385	3.8	2.2	3.66667
286	1	20	2	1	3	2	4	2	4	1	2	2	3	2	4	3	3	5	4	3	5	3	3	5	5	3	4	3	3	3	4	4	4	3	4	6	4.125	3.5	2.69231	3	2	3.33333
287	1	22	2	2	5	2	4	3	5	1	2	2	5	5	4	3	5	4	3	2	2	4	3	4	4	4	4	4	4	4	4	4	4	4	4	3	3.25	4	3.53846	3.8	3	4
288	2	21	2	1	5	5	5	1	3	3	3	3	4	3	5	4	4	5	4	3	4	4	3	4	5	2	2	2	2	2	2	2	2	2	2	5	4	2	3.69231	3.8	3.2	4.33333
289	2	21	2	2	4	1	5	2	3	5	2	3	5	3	5	5	5	4	3	3	2	4	3	5	4	2	4	4	2	1	3	3	3	3	3	2	3.5	2.8	3.69231	3	3.6	5
290	1	21	2	1	2	1	3	2	3	2	1	2	2	1	2	2	2	5	4	5	5	5	4	5	5	1	1	4	4	3	5	5	5	3	3	4	4.75	3.4	1.92308	2.2	1.6	2
291	1	22	2	2	2	3	3	2	3	2	2	3	2	2	3	3	3	5	5	4	5	5	4	4	5	2	2	2	3	3	5	3	3	2	2	3	4.625	2.7	2.53846	2.6	2.2	3
292	1	23	2	1	2	3	3	2	3	2	2	2	4	2	4	3	3	4	3	4	4	4	3	4	4	1	1	4	1	1	1	1	1	1	1	3	3.75	1.3	2.69231	2.6	2.4	3.33333
294	1	21	2	2	2	3	4	1	3	1	2	1	1	1	4	3	3	5	5	2	3	4	4	4	5	1	1	3	3	2	5	3	3	2	3	5	4	2.6	2.23077	2.6	1.2	3.33333
295	1	21	2	2	1	1	2	1	1	1	1	1	1	1	1	3	2	5	5	5	5	5	5	5	5	1	1	1	1	1	3	1	1	1	1	5	5	1.2	1.30769	1.2	1	2
296	1	23	2	2	5	1	5	1	5	1	1	1	2	1	2	3	2	5	5	4	4	4	4	5	5	2	2	3	2	2	4	4	3	2	4	1	4.5	2.8	2.30769	3.4	1.2	2.33333
297	1	22	2	2	4	2	4	2	4	2	2	3	4	3	4	3	4	4	3	3	3	3	3	4	4	4	4	4	3	3	3	3	3	4	4	3	3.375	3.5	3.15385	3.2	2.8	3.66667
298	2	21	2	2	3	3	5	1	5	1	1	3	5	2	4	3	4	5	5	4	4	4	4	5	5	2	2	4	2	4	4	2	2	2	2	2	4.5	2.6	3.07692	3.4	2.4	3.66667
299	1	21	2	1	5	2	4	2	2	2	2	5	5	1	1	1	5	5	5	4	1	5	3	4	4	5	5	5	5	5	5	5	5	5	5	3	3.875	5	2.84615	3	3	2.33333
300	1	20	2	1	5	3	5	2	4	2	3	2	2	3	5	4	4	3	2	2	1	2	1	4	3	1	5	1	1	1	1	4	3	3	2	7	2.25	2.2	3.38462	3.8	2.4	4.33333
301	2	21	2	2	5	1	5	1	5	1	1	1	5	1	5	5	5	5	3	1	1	5	4	1	5	1	1	1	1	1	2	2	1	1	1	1	3.125	1.2	3.15385	3.4	1.8	5
305	2	21	2	1	5	5	5	3	4	3	3	4	5	3	5	5	5	5	3	2	2	3	3	3	3	3	3	3	3	3	3	3	3	3	3	4	3	3	4.23077	4.4	3.6	5
306	1	21	2	1	5	1	5	1	5	1	1	5	5	5	5	1	5	5	1	5	5	5	1	5	5	1	1	1	2	2	2	3	3	1	1	6	4	1.7	3.46154	3.4	3.4	3.66667
309	1	21	2	2	5	5	5	1	5	1	1	1	5	1	5	2	5	5	5	1	1	5	5	5	5	1	1	1	1	1	1	1	1	1	1	1	4	1	3.23077	4.2	1.8	4
310	2	20	2	1	3	3	3	2	3	2	2	2	3	2	2	1	3	5	4	4	4	5	4	5	5	1	1	1	2	1	5	4	4	2	1	3	4.5	2.2	2.38462	2.8	2.2	2
311	1	20	2	2	4	2	4	3	4	1	1	2	4	1	4	3	3	4	5	4	4	5	4	5	5	1	1	1	3	3	5	5	5	2	3	6	4.5	2.9	2.76923	3.4	1.8	3.33333
312	1	21	2	2	4	2	4	2	3	2	1	2	4	2	2	3	3	3	3	3	3	3	3	3	3	3	3	3	3	3	3	3	3	3	3	5	3	3	2.61538	3	2.2	2.66667
314	1	20	2	2	3	3	3	3	3	3	1	3	2	2	2	1	2	5	5	4	5	5	2	5	5	3	3	2	3	2	3	4	4	4	3	1	4.5	3.1	2.38462	3	2.2	1.66667
315	1	21	1	1	1	1	1	1	1	1	1	1	3	1	3	3	3	5	5	3	3	5	4	5	5	1	1	1	1	1	5	5	5	1	1	5	4.375	2.2	1.61538	1	1.4	3
316	2	22	2	1	3	1	4	3	2	1	1	2	3	1	3	4	4	5	5	4	5	5	3	5	5	1	3	3	4	4	4	4	3	2	1	8	4.625	2.9	2.46154	2.6	1.6	3.66667
317	2	20	2	2	1	1	5	3	3	1	1	1	1	1	5	5	5	5	5	5	5	5	5	5	5	1	1	1	1	1	1	1	1	1	1	4	5	1	2.53846	2.6	1	5
318	2	21	2	1	3	4	4	3	4	2	2	3	4	2	4	5	4	5	5	3	3	4	4	5	5	2	2	3	3	3	4	4	4	2	4	4	4.25	3.1	3.38462	3.6	2.6	4.33333
320	1	21	2	1	3	3	3	2	2	2	3	3	3	2	4	4	4	5	5	3	5	5	3	5	5	2	2	3	2	2	4	2	5	2	2	6	4.5	2.6	2.92308	2.6	2.6	4
321	1	21	2	1	1	1	1	1	1	1	1	1	1	1	1	1	1	5	5	2	5	5	5	5	5	5	5	5	5	5	5	5	5	5	5	1	4.625	5	1	1	1	1
322	1	22	2	1	5	5	5	5	5	1	2	1	3	1	5	4	5	3	4	3	3	3	3	3	3	3	3	3	3	3	3	3	3	1	1	4	3.125	2.6	3.61538	5	1.6	4.66667
323	2	20	2	1	3	3	3	3	3	2	3	2	3	2	4	3	2	4	5	3	4	5	4	4	4	2	2	2	2	2	4	4	2	2	2	5	4.125	2.4	2.76923	3	2.4	3
324	1	21	2	2	5	1	5	1	5	1	1	2	5	5	5	4	5	5	5	4	4	4	5	4	5	3	3	3	4	3	4	3	3	3	3	3	4.5	3.2	3.46154	3.4	2.8	4.66667
325	1	21	2	1	5	1	5	1	5	1	1	2	5	5	5	4	5	5	5	4	4	5	5	4	5	3	3	3	4	3	4	3	3	3	3	3	4.625	3.2	3.46154	3.4	2.8	4.66667
326	1	22	2	1	3	3	4	4	1	3	3	2	2	1	3	4	3	5	5	4	3	3	5	4	5	1	2	2	3	3	5	5	3	2	1	2	4.25	2.7	2.76923	3	2.2	3.33333
327	2	20	2	1	5	5	5	5	5	1	1	1	2	5	5	5	5	5	5	2	4	5	5	5	5	1	1	2	2	1	5	1	2	1	1	5	4.5	1.7	3.84615	5	2	5
328	2	21	2	2	4	2	5	1	4	1	2	2	5	3	5	4	4	5	3	3	3	5	3	5	5	3	3	3	3	2	5	3	3	3	3	2	4	3.1	3.23077	3.2	2.6	4.33333
329	2	21	2	1	4	2	5	2	4	2	2	3	4	3	4	4	4	4	3	3	3	4	3	5	4	1	1	2	2	1	3	2	3	2	1	4	3.625	1.8	3.30769	3.4	2.8	4
330	1	20	2	1	2	1	2	1	2	1	1	1	2	1	2	4	3	5	5	1	3	4	1	4	5	1	2	1	1	1	5	5	5	5	5	4	3.5	3.1	1.76923	1.6	1.2	3
331	2	21	2	2	1	1	2	2	2	2	2	2	2	1	3	2	2	4	3	3	3	3	3	4	4	3	3	3	3	3	3	3	3	3	3	5	3.375	3	1.84615	1.6	1.8	2.33333
332	1	21	2	1	2	2	4	1	2	1	2	2	3	1	4	4	3	5	5	3	5	4	4	4	4	2	3	3	3	2	4	5	4	4	4	4	4.25	3.4	2.38462	2.2	1.8	3.66667
333	2	19	2	1	3	2	4	2	3	2	1	3	3	1	4	3	4	5	3	3	4	4	3	5	5	1	1	2	1	1	2	1	1	1	1	5	4	1.2	2.69231	2.8	2	3.66667
335	1	21	2	1	1	2	5	2	3	2	1	1	4	1	2	3	4	4	4	4	4	4	4	4	4	2	2	2	2	2	4	2	2	2	1	6	4	2.1	2.38462	2.6	1.8	3
336	2	20	2	1	4	2	4	2	4	5	5	5	5	5	5	5	5	5	3	2	3	3	3	3	3	1	1	1	1	1	2	1	1	1	1	4	3.125	1.1	4.30769	3.2	5	5
337	1	22	2	1	3	2	4	2	3	2	2	3	3	3	3	2	4	4	5	4	4	4	4	4	4	2	1	3	3	1	3	2	1	2	1	6	4.125	1.9	2.76923	2.8	2.6	3
339	1	22	2	2	3	3	4	1	1	3	2	3	3	1	3	3	3	5	5	3	5	5	3	3	5	1	1	1	1	1	2	1	1	1	1	5	4.25	1.1	2.53846	2.4	2.4	3
340	2	21	2	1	4	3	4	4	5	1	1	1	5	3	5	4	5	5	4	2	2	3	5	5	4	1	1	1	1	1	4	1	1	1	1	5	3.75	1.3	3.46154	4	2.2	4.66667
341	1	21	2	2	3	3	3	3	3	2	3	1	2	1	4	3	3	5	4	2	1	3	4	1	2	3	3	3	3	3	3	3	3	3	3	1	2.75	3	2.61538	3	1.8	3.33333
342	2	20	2	2	2	1	2	1	1	2	3	2	4	2	3	2	3	5	5	4	4	4	4	5	5	1	2	2	3	3	4	4	4	2	2	3	4.5	2.7	2.15385	1.4	2.6	2.66667
343	1	21	2	1	5	1	5	1	5	1	1	1	5	1	5	3	5	5	5	2	1	4	4	5	5	1	1	1	1	1	3	3	5	5	5	5	3.875	2.6	3	3.4	1.8	4.33333
344	1	21	2	1	3	3	3	3	3	2	2	3	3	2	4	3	3	5	4	3	4	4	3	5	5	3	4	3	3	3	4	4	3	3	3	6	4.125	3.3	2.84615	3	2.4	3.33333
346	2	21	2	1	2	1	1	2	3	1	3	1	3	1	3	5	2	4	5	3	2	4	4	5	4	1	1	1	3	4	5	4	4	1	1	5	3.875	2.5	2.15385	1.8	1.8	3.33333
347	2	21	2	1	1	2	5	2	2	2	1	2	1	1	4	3	4	5	5	4	5	5	5	5	5	3	2	5	5	1	5	2	5	3	3	7	4.875	3.4	2.30769	2.4	1.4	3.66667
348	1	21	2	1	4	5	5	1	4	1	1	1	5	5	5	1	1	5	1	5	5	5	3	5	5	5	5	5	3	3	3	3	5	3	3	7	4.25	3.8	3	3.8	2.6	2.33333
349	1	22	2	2	3	3	3	3	3	1	1	2	5	2	5	4	4	5	5	2	3	5	4	5	4	2	2	2	2	1	3	3	2	2	2	3	4.125	2.1	3	3	2.2	4.33333
350	1	21	2	2	1	2	3	2	3	2	2	3	4	2	3	3	4	5	4	4	4	5	4	4	4	2	2	2	3	2	4	2	3	2	1	4	4.25	2.3	2.61538	2.2	2.6	3.33333
352	1	22	2	1	1	1	1	1	2	1	2	2	2	2	4	3	2	5	5	5	5	5	5	5	4	1	1	2	2	1	4	2	2	2	3	3	4.875	2	1.84615	1.2	1.8	3
353	2	21	2	2	3	2	2	1	3	2	2	5	4	1	3	2	4	5	3	3	4	4	4	4	3	1	1	1	1	1	3	2	2	1	2	4	3.75	1.5	2.61538	2.2	2.8	3
354	1	21	2	1	2	2	3	3	2	3	2	2	3	1	2	2	3	5	5	3	3	5	5	5	5	3	3	3	3	3	3	3	3	3	3	7	4.5	3	2.30769	2.4	2.2	2.33333
355	2	20	2	2	4	2	2	4	3	2	2	2	4	1	4	3	4	4	4	3	2	4	4	4	5	2	2	4	3	2	3	4	4	3	4	3	3.75	3.1	2.84615	3	2.2	3.66667
356	1	18	2	1	4	3	3	3	4	2	2	1	3	2	4	4	4	5	4	4	4	4	2	4	4	5	3	3	4	4	4	5	5	5	5	5	3.875	4.3	3	3.4	2	4
357	1	21	2	1	5	3	4	3	2	4	4	4	5	2	2	4	2	5	3	2	4	5	3	5	5	1	1	1	1	1	3	1	1	1	1	3	4	1.2	3.38462	3.4	3.8	2.66667
358	1	#NULL!	2	2	4	5	5	4	4	1	2	2	4	1	5	4	4	5	5	3	4	5	5	5	5	1	1	2	1	1	3	1	2	2	1	3	4.625	1.5	3.46154	4.4	2	4.33333
359	1	22	2	2	4	2	3	3	4	1	1	1	1	1	4	3	4	4	3	2	4	4	4	5	4	1	1	1	1	1	1	1	1	1	1	5	3.75	1	2.46154	3.2	1	3.66667
360	1	21	2	1	3	2	2	1	2	1	2	3	3	1	4	1	3	5	4	2	3	3	2	5	4	5	4	3	2	2	3	3	2	4	2	6	3.5	3	2.15385	2	2	2.66667
361	1	19	2	2	5	1	4	2	3	1	1	2	2	2	4	5	4	5	5	4	5	5	5	5	5	2	2	2	3	2	4	2	3	3	3	5	4.875	2.6	2.76923	3	1.6	4.33333
362	1	22	2	2	3	3	3	3	4	2	2	3	4	3	4	4	4	5	4	3	4	4	5	3	4	4	3	3	3	3	4	3	3	3	3	4	4	3.2	3.23077	3.2	2.8	4
363	1	20	2	1	1	1	1	1	1	1	1	1	1	1	1	1	1	5	5	5	5	5	1	5	5	5	5	5	5	5	5	5	5	5	5	4	4.5	5	1	1	1	1
364	2	20	2	1	1	1	1	1	1	1	1	1	1	1	1	1	1	5	5	5	5	5	5	5	5	3	3	3	5	5	5	4	4	3	5	5	5	4	1	1	1	1
365	1	20	2	1	2	1	3	2	3	1	1	1	1	1	3	3	3	4	5	4	5	5	5	5	5	3	1	3	2	1	3	3	3	1	3	7	4.75	2.3	1.92308	2.2	1	3
366	1	21	2	1	4	3	3	5	5	2	2	1	3	2	5	4	5	5	3	4	3	3	3	5	4	1	1	3	2	1	5	1	2	1	1	4	3.75	1.8	3.38462	4	2	4.66667
367	2	21	2	1	4	2	4	2	4	1	1	1	5	4	5	5	5	5	4	2	3	4	5	5	4	1	1	1	1	1	2	1	1	1	1	4	4	1.1	3.30769	3.2	2.4	5
368	2	21	2	1	3	1	3	2	2	3	3	2	3	2	2	3	2	5	5	3	3	5	4	5	5	2	2	2	4	3	5	2	3	3	3	4	4.375	2.9	2.38462	2.2	2.6	2.33333
372	2	20	2	1	4	2	5	2	4	2	2	4	4	2	3	4	5	4	3	4	4	4	2	4	4	1	3	4	4	4	4	4	4	4	4	10	3.625	3.6	3.30769	3.4	2.8	4
373	1	21	2	1	4	4	2	2	2	2	2	2	2	2	4	4	4	4	5	2	4	4	5	4	4	1	1	2	1	1	3	2	2	1	1	6	4	1.5	2.76923	2.8	2	4
374	1	21	2	2	2	1	4	2	2	3	2	2	2	2	3	3	4	5	5	5	5	5	3	5	5	3	3	3	3	1	3	4	4	3	3	4	4.75	3	2.46154	2.2	2.2	3.33333
376	1	22	2	2	3	3	3	2	3	3	3	4	4	3	4	4	2	5	3	4	4	4	3	5	4	2	2	3	4	2	5	4	4	3	1	4	4	3	3.15385	2.8	3.4	3.33333
377	2	20	2	1	1	1	5	1	1	1	1	1	1	1	1	1	1	5	5	5	5	5	5	5	5	2	1	3	5	5	5	3	5	2	3	5	5	3.4	1.30769	1.8	1	1
378	1	21	2	1	5	1	5	1	5	1	1	5	5	5	5	3	3	3	3	3	3	3	3	5	3	3	3	3	3	3	3	3	3	3	3	5	3.25	3	3.46154	3.4	3.4	3.66667
379	1	21	2	2	2	2	2	3	4	1	2	1	2	1	5	3	4	5	5	4	4	4	5	4	4	2	2	2	2	2	2	2	2	2	2	3	4.375	2	2.46154	2.6	1.4	4
380	1	22	2	1	5	3	3	2	3	4	5	3	4	3	3	5	4	3	5	5	3	3	3	4	4	1	1	1	3	2	4	1	1	1	1	2	3.75	1.6	3.61538	3.2	3.8	4
381	1	20	1	1	1	1	1	3	3	3	3	3	3	3	3	3	3	3	3	3	5	5	3	5	5	3	3	3	3	3	3	3	3	3	3	1	4	3	2.53846	1.8	3	3
383	1	21	2	1	3	3	3	3	3	3	3	3	3	3	3	3	3	3	3	3	3	3	3	3	3	3	3	3	3	3	3	3	3	3	3	1	3	3	3	3	3	3
384	2	20	2	1	3	3	3	2	2	2	3	2	5	1	2	3	4	3	5	3	2	1	5	5	4	2	3	4	2	1	3	2	2	3	3	6	3.5	2.5	2.69231	2.6	2.6	3
386	2	21	2	1	5	3	4	3	2	4	4	4	4	4	4	3	4	4	4	4	5	4	3	5	5	4	4	4	4	4	4	4	4	4	4	6	4.25	4	3.69231	3.4	4	3.66667
387	2	21	2	1	2	2	4	3	4	1	1	1	2	1	3	3	4	5	5	4	5	5	3	5	5	1	2	2	2	2	5	3	5	1	1	4	4.625	2.4	2.38462	3	1.2	3.33333
390	1	20	2	1	3	3	3	3	3	3	2	3	3	3	3	3	3	5	5	4	5	5	3	5	5	3	3	3	3	3	3	3	3	3	3	1	4.625	3	2.92308	3	2.8	3
393	2	21	2	1	2	4	4	4	2	2	4	1	3	1	4	4	5	5	5	2	2	5	4	4	4	1	1	2	2	1	2	1	1	2	1	3	3.875	1.4	3.07692	3.2	2.2	4.33333
395	1	20	2	1	3	1	5	1	5	1	1	3	4	1	4	4	5	5	3	4	4	4	4	4	4	1	1	2	2	5	5	1	1	3	1	5	4	2.2	2.92308	3	2	4.33333
396	1	21	2	1	1	5	4	1	2	2	1	1	2	1	3	3	4	5	5	4	5	5	4	4	5	1	1	1	3	1	4	1	1	1	1	2	4.625	1.5	2.30769	2.6	1.4	3.33333
397	1	22	2	1	1	1	1	5	1	1	1	1	3	1	1	5	1	5	5	5	5	5	5	5	5	1	1	3	4	2	5	1	3	3	4	5	5	2.7	1.76923	1.8	1.4	2.33333
398	1	21	2	1	5	1	5	1	5	1	3	3	5	5	5	5	4	5	5	5	5	5	1	5	5	5	3	3	3	3	3	3	3	3	3	5	4.5	3.2	3.69231	3.4	3.4	4.66667
399	1	21	2	2	4	4	3	2	3	2	2	2	4	1	3	2	4	1	4	2	2	4	4	4	4	2	3	2	2	2	2	2	2	2	2	2	3.125	2.1	2.76923	3.2	2.2	3
400	1	20	2	1	3	2	4	2	3	2	3	2	4	4	4	3	4	5	5	4	4	5	4	5	5	3	3	4	3	2	4	5	5	3	3	9	4.625	3.5	3.07692	2.8	3	3.66667
401	1	22	2	2	4	4	5	3	4	3	4	3	4	2	5	3	5	5	5	3	3	5	4	5	5	5	3	4	3	3	5	3	3	4	5	3	4.375	3.8	3.76923	4	3.2	4.33333
404	2	22	2	1	2	3	2	2	2	2	3	2	2	1	3	3	3	5	5	3	4	5	5	5	5	3	2	2	3	3	5	3	4	4	5	6	4.625	3.4	2.30769	2.2	2	3
405	1	20	2	2	2	3	3	3	2	2	2	2	2	2	2	1	3	5	5	4	5	5	3	5	5	2	2	4	3	1	1	2	2	2	2	5	4.625	2.1	2.23077	2.6	2	2
406	2	21	2	1	3	2	4	1	3	2	2	2	4	1	2	3	4	5	5	4	3	5	4	4	5	1	1	2	1	1	2	2	2	2	2	6	4.375	1.6	2.53846	2.6	2.2	3
407	2	23	2	1	3	3	3	3	3	3	3	3	3	2	3	3	4	5	5	5	5	5	5	5	5	3	3	3	3	3	3	3	3	3	3	5	5	3	3	3	2.8	3.33333
408	1	20	2	1	3	2	4	2	3	1	1	3	2	2	4	4	4	5	4	2	4	4	5	5	5	2	2	2	2	2	4	2	2	2	2	6	4.25	2.2	2.69231	2.8	1.8	4
409	2	22	2	1	4	4	3	3	3	4	5	4	4	5	2	3	4	3	2	2	1	3	2	2	3	1	2	2	1	1	2	2	2	1	2	4	2.25	1.6	3.69231	3.4	4.4	3
410	2	21	2	1	1	1	1	1	1	1	1	1	1	1	1	2	2	5	5	5	5	5	5	5	5	3	1	3	3	3	4	2	3	1	3	2	5	2.6	1.15385	1	1	1.66667
411	2	21	2	1	4	3	2	3	3	3	3	3	4	3	4	3	4	3	4	3	3	3	4	3	3	2	2	2	2	2	3	2	2	2	2	6	3.25	2.1	3.23077	3	3.2	3.66667
412	2	20	2	1	5	2	4	1	2	4	1	3	4	4	5	4	5	5	4	3	3	5	4	5	5	2	3	4	3	3	5	4	4	3	2	7	4.25	3.3	3.38462	2.8	3.2	4.66667
414	1	20	1	2	1	5	1	1	1	1	1	5	1	1	1	3	3	3	3	3	3	3	3	3	3	3	3	3	3	3	3	3	3	3	3	1	3	3	1.92308	1.8	1.8	2.33333
415	1	21	2	2	5	1	2	1	1	1	1	1	1	1	3	1	2	5	5	5	5	5	5	5	5	2	1	3	4	5	5	5	5	5	5	2	5	4	1.61538	2	1	2
416	2	21	2	1	1	1	1	1	1	1	1	1	1	1	1	1	2	5	5	5	5	5	5	5	5	1	1	3	3	3	5	2	2	1	1	5	5	2.2	1.07692	1	1	1.33333
417	2	22	2	1	4	3	3	4	3	3	4	4	5	4	4	3	4	4	4	3	3	4	4	4	3	3	4	3	2	3	3	3	3	4	3	5	3.625	3.1	3.69231	3.4	4	3.66667
419	1	21	2	1	1	4	2	2	2	1	1	1	1	1	3	3	3	5	5	3	5	5	5	5	5	2	2	3	3	3	4	2	2	2	1	5	4.75	2.4	1.92308	2.2	1	3
420	1	21	2	1	5	4	4	3	4	3	5	5	5	5	5	4	5	5	3	5	3	5	3	2	5	3	3	4	4	3	4	3	4	4	4	3	3.875	3.6	4.38462	4	4.6	4.66667
421	1	21	2	1	2	1	5	2	3	2	2	2	4	2	3	2	4	5	5	4	4	4	2	4	4	3	3	3	4	3	4	4	4	3	3	5	4	3.4	2.61538	2.6	2.4	3
422	2	20	2	1	3	3	2	3	3	4	4	3	4	2	2	3	2	5	5	3	4	5	4	4	4	1	1	1	1	1	1	3	3	1	2	4	4.25	1.5	2.92308	2.8	3.4	2.33333
424	1	23	2	1	5	3	5	3	5	2	3	2	4	3	4	2	4	3	3	4	4	4	3	5	5	3	3	3	2	2	3	1	1	1	3	4	3.875	2.2	3.46154	4.2	2.8	3.33333
425	2	20	2	2	4	3	2	2	3	2	2	2	4	2	4	4	5	5	3	3	4	4	5	4	4	2	2	2	2	2	2	3	1	1	1	3	4	1.8	3	2.8	2.4	4.33333
427	2	22	2	1	1	1	1	1	1	1	1	1	1	1	2	4	4	5	5	5	5	5	3	5	5	2	2	3	2	2	3	3	3	3	3	8	4.75	2.6	1.53846	1	1	3.33333
428	2	21	2	1	5	1	5	1	5	1	1	5	5	5	5	4	2	5	5	4	3	4	5	4	4	1	1	4	2	3	5	2	3	3	3	5	4.25	2.7	3.46154	3.4	3.4	3.66667
429	1	22	2	2	1	5	1	1	1	1	1	1	1	1	1	1	1	5	5	3	5	5	5	5	5	3	3	4	2	2	4	2	4	4	3	4	4.75	3.1	1.30769	1.8	1	1
430	1	18	1	1	5	1	5	1	5	1	1	5	5	5	5	5	5	5	4	3	5	3	3	4	4	1	1	1	2	3	5	3	1	1	1	1	3.875	1.9	3.76923	3.4	3.4	5
431	1	21	2	1	3	3	3	3	3	1	1	3	3	3	4	2	4	5	5	3	4	5	3	5	5	3	3	3	2	1	3	2	2	1	2	3	4.375	2.2	2.76923	3	2.2	3.33333
432	2	21	2	1	3	1	4	2	3	2	1	1	3	1	1	5	2	5	5	5	5	5	5	5	5	1	1	3	4	2	5	1	1	1	1	4	5	2	2.23077	2.6	1.6	2.66667
433	2	20	2	1	3	3	3	3	3	1	2	2	2	1	3	4	3	5	4	4	5	5	3	5	5	2	1	3	2	1	5	1	1	2	1	7	4.5	1.9	2.53846	3	1.6	3.33333
434	2	20	2	1	4	2	3	3	3	1	3	2	5	4	5	5	4	5	3	2	2	3	3	2	2	3	2	2	1	1	1	4	3	2	3	4	2.75	2.2	3.38462	3	3	4.66667
435	1	20	2	1	5	2	4	2	3	3	3	3	3	4	4	4	5	4	3	4	4	3	3	4	4	3	4	3	4	4	3	4	3	4	4	4	3.625	3.6	3.46154	3.2	3.2	4.33333
436	2	22	2	1	1	1	1	1	1	1	1	1	2	1	2	3	3	5	5	5	5	5	4	5	5	2	2	4	3	2	5	3	3	3	3	7	4.875	3	1.46154	1	1.2	2.66667
437	1	22	2	2	5	1	5	1	5	1	1	2	5	2	3	4	5	5	5	5	5	5	5	5	5	1	1	1	1	1	2	1	1	1	1	3	5	1.1	3.07692	3.4	2.2	4
438	2	22	2	1	3	1	5	1	3	3	3	3	5	3	4	2	4	3	3	3	4	3	5	4	4	3	4	3	3	4	5	4	4	5	4	8	3.625	3.9	3.07692	2.6	3.4	3.33333
439	1	21	2	2	3	3	1	5	1	1	1	1	1	1	5	5	5	5	5	5	5	5	5	5	5	3	3	3	3	1	5	1	5	3	3	3	5	3	2.53846	2.6	1	5
440	2	20	2	1	3	2	3	2	2	2	2	3	3	2	3	3	3	5	5	4	5	5	4	5	5	3	3	3	4	3	4	4	5	4	4	6	4.75	3.7	2.53846	2.4	2.4	3
441	2	21	2	1	5	3	3	3	3	4	4	2	5	5	5	5	1	3	4	2	2	4	4	3	4	5	3	3	2	2	2	2	2	2	2	3	3.25	2.5	3.69231	3.4	4	3.66667
442	2	20	2	1	1	1	5	1	1	1	1	2	1	1	5	2	1	5	5	3	5	5	5	3	5	5	1	4	1	1	1	2	2	1	5	4	4.5	2.3	1.76923	1.8	1.2	2.66667
443	1	23	2	1	2	3	3	3	3	3	2	2	3	1	3	1	5	5	5	3	1	5	5	5	5	5	5	5	3	1	5	3	2	2	5	5	4.25	3.6	2.61538	2.8	2.2	3
444	1	20	2	2	1	1	2	1	2	1	1	1	2	1	3	3	2	5	5	4	4	4	4	5	5	1	2	1	3	2	5	4	2	3	2	2	4.5	2.5	1.61538	1.4	1.2	2.66667
445	1	20	2	2	5	1	5	1	5	1	1	3	1	1	5	2	4	5	5	4	5	4	5	5	5	2	2	2	2	2	2	3	3	3	3	5	4.75	2.4	2.69231	3.4	1.4	3.66667
446	2	23	2	1	5	3	5	2	4	2	3	3	5	4	5	1	5	5	1	4	4	4	2	4	4	4	4	4	4	4	4	4	4	4	4	5	3.5	4	3.61538	3.8	3.4	3.66667
447	2	21	2	1	3	3	4	3	3	3	3	3	4	2	4	4	3	4	5	2	4	4	3	4	5	3	3	3	3	3	3	3	3	3	3	3	3.875	3	3.23077	3.2	3	3.66667
448	1	21	2	1	3	3	2	1	2	3	3	1	1	1	2	3	3	5	2	1	5	2	1	2	1	3	3	2	4	5	2	5	1	4	2	5	2.375	3.1	2.15385	2.2	1.8	2.66667
452	2	22	2	2	2	3	3	3	4	2	3	3	4	3	3	3	3	5	5	3	4	4	3	5	5	1	2	2	3	1	4	2	3	1	1	3	4.25	2	3	3	3	3
454	1	20	2	1	5	1	5	1	3	1	2	1	1	3	5	5	5	5	3	3	3	3	4	3	3	5	5	5	5	5	5	5	5	5	5	3	3.375	5	2.92308	3	1.6	5
455	2	21	2	2	1	1	2	1	1	1	1	1	1	1	2	5	2	5	5	3	5	5	3	5	5	2	3	3	5	4	5	4	3	3	3	3	4.5	3.5	1.53846	1.2	1	3
456	1	21	2	2	5	1	5	1	5	1	1	2	2	2	3	2	4	4	4	2	5	5	4	5	4	5	4	4	4	4	4	4	4	4	4	2	4.125	4.1	2.61538	3.4	1.6	3
460	1	21	2	1	5	1	5	1	5	1	1	5	5	5	5	1	5	4	5	4	4	4	5	2	4	4	4	4	4	4	3	3	4	3	4	6	4	3.7	3.46154	3.4	3.4	3.66667
461	1	21	2	2	2	2	3	2	2	2	1	1	2	1	4	3	3	5	5	5	5	5	5	5	5	1	1	2	1	1	3	2	2	2	1	2	5	1.6	2.15385	2.2	1.4	3.33333
462	1	21	2	2	2	2	3	3	4	2	2	4	4	2	4	3	3	3	4	3	3	3	3	5	5	2	2	2	2	2	5	5	5	3	3	1	3.625	3.1	2.92308	2.8	2.8	3.33333
464	2	20	2	1	4	3	3	2	3	1	1	3	4	3	3	2	4	4	4	3	3	5	3	4	4	1	1	2	2	2	4	1	2	1	1	7	3.75	1.7	2.76923	3	2.4	3
467	2	20	2	2	3	3	3	3	3	3	3	2	3	3	3	4	3	4	3	3	4	4	4	4	4	2	2	3	2	2	3	3	2	2	2	5	3.75	2.3	3	3	2.8	3.33333
468	1	20	2	1	5	2	5	1	1	2	1	2	1	2	5	4	4	5	4	2	1	3	2	2	4	1	1	1	1	1	2	1	1	1	1	1	2.875	1.1	2.69231	2.8	1.6	4.33333
469	1	20	2	2	1	5	1	1	1	1	1	1	4	1	1	3	4	5	5	1	5	5	1	5	5	2	2	2	2	2	4	1	1	1	1	5	4	1.8	1.92308	1.8	1.6	2.66667
470	2	20	2	1	4	2	4	2	2	1	1	2	3	1	3	3	4	5	3	4	3	5	3	5	5	1	1	1	1	1	2	2	1	1	1	4	4.125	1.2	2.46154	2.8	1.6	3.33333
471	1	21	2	1	5	1	5	1	5	4	3	3	4	3	4	2	4	4	3	3	4	4	2	4	4	3	3	3	3	3	3	3	3	3	3	6	3.5	3	3.38462	3.4	3.4	3.33333
472	2	21	2	1	5	1	5	1	5	1	1	5	5	5	5	5	5	3	4	3	3	4	5	5	5	2	1	3	3	5	5	5	5	2	5	3	4	3.6	3.76923	3.4	3.4	5
473	1	20	2	1	4	3	4	2	2	2	2	2	1	2	4	4	4	5	3	2	1	4	2	3	4	1	1	1	1	1	1	1	1	1	1	1	3	1	2.76923	3	1.8	4
474	1	20	2	2	5	1	5	1	5	1	1	5	5	5	5	1	5	5	1	5	5	5	1	5	5	5	5	5	5	5	5	5	5	5	5	2	4	5	3.46154	3.4	3.4	3.66667
475	1	20	2	1	5	1	5	1	5	1	1	5	5	5	5	1	5	5	3	5	5	5	1	5	5	1	1	1	5	5	5	5	5	5	5	2	4.25	3.8	3.46154	3.4	3.4	3.66667
476	2	20	2	1	3	3	3	2	3	2	3	2	4	2	3	3	3	5	5	3	3	5	5	5	5	3	1	3	3	3	4	3	3	3	5	5	4.5	3.1	2.76923	2.8	2.6	3
477	1	20	2	1	4	4	3	3	3	2	3	2	4	2	4	5	4	5	1	1	1	1	1	2	2	1	1	1	1	1	1	4	1	1	2	4	1.75	1.4	3.30769	3.4	2.6	4.33333
478	1	21	2	1	5	5	5	5	3	1	1	5	5	5	5	5	5	5	5	3	3	5	3	4	4	1	1	1	5	1	1	5	5	1	1	5	4	2.2	4.23077	4.6	3.4	5
480	1	20	1	2	1	1	1	1	1	1	5	1	1	1	1	2	1	5	5	5	5	5	5	5	5	5	1	5	5	5	5	5	5	5	5	1	5	4.6	1.38462	1	1.8	1.33333
482	1	20	2	2	3	3	3	3	3	3	3	3	3	1	4	5	2	2	4	1	2	3	3	5	4	1	1	1	1	1	1	1	1	1	1	2	3	1	3	3	2.6	3.66667
483	1	22	2	1	5	1	3	1	2	2	1	3	3	3	5	2	5	5	3	5	3	5	3	4	4	2	2	2	4	2	5	3	4	2	3	4	4	2.9	2.76923	2.4	2.4	4
484	1	20	2	2	5	1	5	1	5	1	1	1	3	3	4	5	5	4	4	2	3	4	5	5	5	1	1	1	1	1	5	3	1	1	1	5	4	1.6	3.07692	3.4	1.8	4.66667
485	2	22	2	1	3	3	3	3	3	2	2	3	4	2	4	4	3	4	3	1	3	4	4	5	5	2	3	2	1	2	3	2	2	4	4	2	3.625	2.5	3	3	2.6	3.66667
486	1	21	2	2	1	5	1	5	1	5	5	1	1	1	1	1	1	5	5	5	5	5	5	5	5	1	1	5	5	1	5	5	5	1	5	2	5	3.4	2.23077	2.6	2.6	1
488	1	#NULL!	1	1	2	4	2	4	2	4	4	2	2	2	2	4	2	2	5	1	3	3	3	3	3	3	3	3	3	3	3	3	3	3	3	2	2.875	3	2.76923	2.8	2.8	2.66667
490	2	21	2	2	1	1	2	1	1	1	1	1	1	1	3	5	1	5	5	3	5	5	3	5	5	4	4	3	5	4	5	3	4	1	3	7	4.5	3.6	1.53846	1.2	1	3
491	1	21	2	1	3	2	3	2	4	2	2	2	2	2	3	2	4	4	3	4	4	4	3	4	4	2	3	2	2	2	3	2	2	3	2	4	3.75	2.3	2.53846	2.8	2	3
492	2	21	2	1	5	4	5	4	4	3	3	4	4	3	3	3	3	2	4	2	1	3	3	3	3	3	2	3	3	2	3	2	3	2	2	5	2.625	2.5	3.69231	4.4	3.4	3
496	1	20	2	1	5	5	5	4	4	1	1	1	5	5	5	5	5	5	4	1	3	3	3	1	1	1	2	1	1	1	1	1	1	1	1	3	2.625	1.1	3.92308	4.6	2.6	5
499	1	21	2	1	2	1	3	2	4	2	1	2	3	3	5	2	4	5	5	3	3	5	3	4	4	2	2	4	5	5	5	5	5	5	5	6	4	4.3	2.61538	2.4	2.2	3.66667
500	1	21	2	2	4	4	4	4	2	2	2	2	4	3	4	5	5	5	5	2	3	4	4	2	4	1	1	1	2	1	4	1	1	1	1	1	3.625	1.4	3.46154	3.6	2.6	4.66667
501	1	21	2	1	4	1	4	4	4	1	2	1	3	1	4	4	4	5	5	4	5	5	5	5	5	1	3	2	1	1	3	4	3	2	1	5	4.875	2.1	2.84615	3.4	1.6	4
503	2	21	2	1	4	2	4	1	4	1	1	2	4	3	5	4	5	5	2	1	1	3	2	4	4	5	5	5	2	2	2	2	2	4	2	6	2.75	3.1	3.07692	3	2.2	4.66667
504	2	21	2	1	3	3	4	2	2	2	4	3	4	2	4	2	3	5	3	2	2	4	4	4	3	2	2	2	2	2	4	2	4	4	4	4	3.375	2.8	2.92308	2.8	3	3
506	2	21	2	2	3	3	3	3	3	1	2	1	1	1	3	3	4	5	3	2	2	2	3	5	5	1	1	1	1	2	3	3	3	3	3	6	3.375	2.1	2.38462	3	1.2	3.33333
508	1	20	2	1	5	5	5	5	5	5	1	5	5	1	5	1	5	5	2	1	1	5	3	3	3	3	3	3	3	3	3	3	3	3	3	2	2.875	3	4.07692	5	3.4	3.66667
509	1	20	1	1	2	4	2	2	2	2	2	2	2	2	3	3	3	5	5	4	5	5	4	5	5	3	3	3	3	3	3	3	3	3	3	3	4.75	3	2.38462	2.4	2	3
510	1	21	2	2	4	3	4	4	2	1	1	1	3	2	5	5	4	5	4	3	4	4	4	2	4	1	1	1	1	1	4	1	1	1	1	1	3.75	1.3	3	3.4	1.6	4.66667
511	1	23	2	2	3	1	5	1	5	1	1	3	2	2	3	1	5	5	1	5	5	5	1	5	5	3	3	3	3	3	3	3	3	3	3	5	4	3	2.53846	3	1.8	3
512	2	21	2	1	3	2	4	2	4	2	3	3	4	2	4	2	4	5	5	2	1	1	2	1	1	5	5	5	5	5	5	5	5	5	5	5	2.25	5	3	3	2.8	3.33333
513	2	21	2	1	3	2	3	3	3	4	4	4	5	2	3	4	4	3	4	2	2	4	5	4	4	1	2	3	2	1	2	1	1	1	1	5	3.5	1.5	3.38462	2.8	3.8	3.66667
514	1	20	2	1	3	3	3	3	3	1	1	3	4	3	3	2	3	3	4	4	4	4	3	5	5	4	4	4	4	4	4	4	4	4	4	5	4	4	2.69231	3	2.4	2.66667
515	1	21	2	1	3	3	4	1	4	3	2	3	3	1	3	4	4	5	4	4	4	4	5	5	4	1	2	2	1	1	4	2	3	3	1	4	4.375	2	2.92308	3	2.4	3.66667
516	2	21	2	1	2	3	1	2	3	2	2	2	2	2	3	3	3	5	4	4	4	4	4	4	4	3	2	3	3	4	5	3	4	4	4	5	4.125	3.5	2.30769	2.2	2	3
517	2	21	2	1	5	1	5	1	3	3	3	3	3	3	5	4	5	5	3	2	3	4	4	3	3	1	1	1	1	1	2	2	2	2	2	4	3.375	1.5	3.38462	3	3	4.66667
518	1	20	2	1	5	2	5	2	5	1	2	2	2	2	5	3	5	5	4	4	4	4	3	4	5	1	1	1	1	1	1	1	1	1	1	2	4.125	1	3.15385	3.8	1.8	4.33333
520	1	21	2	2	5	5	5	4	4	4	4	4	4	4	4	5	5	1	3	2	4	4	1	4	4	1	1	5	1	1	1	1	1	5	5	6	2.875	2.2	4.38462	4.6	4	4.66667
521	1	20	1	1	3	1	4	1	3	1	1	2	2	2	2	1	2	2	3	2	3	4	2	3	3	5	5	5	5	5	5	5	5	5	5	8	2.75	5	1.92308	2.4	1.6	1.66667
522	1	21	2	1	4	4	3	4	3	5	4	5	4	5	4	3	4	2	1	2	2	1	3	1	1	3	3	3	4	5	3	4	4	4	4	4	1.625	3.7	4	3.6	4.6	3.66667
523	2	20	2	1	2	2	3	3	2	1	3	2	2	2	3	3	4	5	4	4	3	3	4	4	3	1	1	3	1	1	2	1	1	1	2	6	3.75	1.4	2.46154	2.4	2	3.33333
524	2	21	2	1	4	4	4	3	3	2	3	2	4	4	4	4	4	5	2	2	3	4	3	4	4	2	2	4	3	1	2	3	3	3	3	4	3.375	2.6	3.46154	3.6	3	4
525	1	20	2	1	4	4	3	3	3	3	3	2	4	2	3	3	4	2	3	2	2	3	4	4	3	2	2	2	3	3	3	3	3	3	3	4	2.875	2.7	3.15385	3.4	2.8	3.33333
526	1	21	2	2	5	2	4	2	4	1	1	2	3	1	5	4	5	1	2	1	2	5	2	3	2	1	1	1	1	1	3	4	1	1	1	2	2.25	1.5	3	3.4	1.6	4.66667
527	1	20	2	1	5	1	5	1	5	1	1	5	5	5	5	5	5	5	5	5	3	5	5	5	5	5	5	5	5	5	5	5	5	5	5	3	4.75	5	3.76923	3.4	3.4	5
529	2	21	2	2	3	3	4	2	1	2	1	1	1	1	3	3	4	5	5	1	2	5	3	5	5	1	2	4	2	3	5	4	5	5	3	4	3.875	3.4	2.23077	2.6	1.2	3.33333
530	2	20	1	1	2	3	2	1	1	1	1	2	2	2	2	4	5	5	5	3	3	3	3	5	4	4	2	4	1	1	1	1	1	2	2	4	3.875	1.9	2.15385	1.8	1.6	3.66667
531	1	21	2	1	2	1	2	1	4	1	1	1	1	1	4	3	4	5	2	2	3	3	3	2	3	1	1	2	2	1	2	1	1	1	1	6	2.875	1.3	2	2	1	3.66667
532	1	21	2	2	4	4	5	4	3	1	2	2	4	2	5	1	5	5	4	2	5	5	1	4	2	2	4	4	4	1	4	4	4	4	2	4	3.5	3.3	3.23077	4	2.2	3.66667
533	2	20	1	1	1	2	2	2	1	1	1	3	4	2	2	3	5	5	4	3	3	4	4	5	4	3	2	4	1	1	1	1	1	3	2	4	4	1.9	2.23077	1.6	2.2	3.33333
534	1	21	2	1	5	5	5	5	5	2	3	2	4	2	4	4	5	5	2	2	2	3	2	4	4	3	3	3	3	1	4	4	4	2	2	6	3	2.9	3.92308	5	2.6	4.33333
535	2	21	2	1	3	2	3	2	3	2	2	3	3	2	3	2	4	5	3	4	4	4	3	5	5	4	4	4	4	4	5	5	5	5	5	7	4.125	4.5	2.61538	2.6	2.4	3
538	2	21	2	2	3	3	3	3	3	1	1	2	2	2	4	4	4	4	5	3	4	5	5	5	5	1	1	1	1	1	4	1	1	1	1	1	4.5	1.3	2.69231	3	1.6	4
539	1	22	2	2	1	3	3	5	1	1	1	1	1	1	1	1	1	5	5	5	5	5	5	5	5	1	1	1	1	1	3	3	3	3	3	3	5	2	1.61538	2.6	1	1
540	1	21	2	1	4	4	4	3	4	2	2	3	3	2	4	2	3	5	5	3	4	4	4	3	3	1	2	5	5	5	5	3	3	2	2	7	3.875	3.3	3.07692	3.8	2.4	3
541	1	19	2	2	3	3	3	3	3	1	1	1	1	1	1	3	2	2	5	5	5	5	5	5	5	1	1	1	1	5	3	5	5	5	2	3	4.625	2.9	2	3	1	2
542	2	21	2	1	2	3	3	4	2	3	4	2	3	2	3	3	4	3	3	3	3	3	3	3	3	3	3	3	3	3	3	3	3	3	3	7	3	3	2.92308	2.8	2.8	3.33333
543	2	21	2	1	2	2	2	2	1	3	3	4	3	1	1	3	2	5	4	4	4	4	3	3	3	2	2	3	2	1	3	3	3	3	3	4	3.75	2.5	2.23077	1.8	2.8	2
545	1	21	2	2	3	3	3	2	3	1	1	2	2	2	3	3	3	3	4	4	4	4	4	4	4	1	1	2	3	2	4	2	4	3	3	3	3.875	2.5	2.38462	2.8	1.6	3
548	1	21	2	1	1	4	4	5	2	1	1	1	2	1	3	3	4	5	5	2	4	4	2	4	5	1	1	1	2	1	3	1	1	1	1	2	3.875	1.3	2.46154	3.2	1.2	3.33333
549	2	20	2	1	3	4	3	2	4	3	3	3	3	1	3	3	3	5	5	5	5	5	5	5	5	2	1	1	2	1	2	1	1	2	1	4	5	1.4	2.92308	3.2	2.6	3
550	2	20	2	1	3	1	5	1	3	3	3	3	3	3	3	3	3	5	5	5	5	5	1	5	5	1	1	1	3	3	5	3	3	3	3	7	4.5	2.6	2.84615	2.6	3	3
551	1	20	2	1	5	1	5	1	5	1	1	1	1	1	5	1	5	3	1	1	1	3	5	2	2	1	1	1	1	1	1	1	1	1	1	4	2.25	1	2.53846	3.4	1	3.66667
552	2	22	2	2	3	2	2	1	2	3	3	2	3	2	4	3	4	5	5	4	5	5	3	5	5	3	3	3	3	3	3	4	4	4	4	5	4.625	3.4	2.61538	2	2.6	3.66667
553	1	23	2	2	2	3	5	1	5	1	1	3	2	2	4	3	2	5	5	2	3	5	5	5	5	3	3	3	4	4	5	5	5	3	2	4	4.375	3.7	2.61538	3.2	1.8	3
554	1	20	2	1	2	2	5	1	2	1	2	2	3	2	3	4	4	5	5	2	4	5	3	5	5	1	1	2	2	1	3	2	2	2	2	5	4.25	1.8	2.53846	2.4	2	3.66667
557	1	22	2	2	3	2	3	3	3	2	2	1	1	1	5	3	5	5	5	3	2	3	5	5	5	2	3	5	5	5	5	5	5	5	5	1	4.125	4.5	2.61538	2.8	1.4	4.33333
558	1	21	2	1	3	3	2	3	3	1	2	1	3	1	4	3	4	5	5	4	5	5	4	4	5	1	1	2	2	1	3	3	2	1	1	5	4.625	1.7	2.53846	2.8	1.6	3.66667
560	1	21	2	1	5	3	3	3	4	2	2	2	5	3	5	4	5	5	4	3	4	5	4	5	5	1	1	3	1	2	2	2	3	1	1	7	4.375	1.7	3.53846	3.6	2.8	4.66667
565	1	21	2	1	5	1	3	1	3	1	1	2	3	3	3	1	3	5	4	4	5	5	3	5	5	2	2	2	3	1	3	2	3	3	3	5	4.5	2.4	2.30769	2.6	2	2.33333
566	2	22	2	2	4	3	4	2	3	1	2	3	5	3	3	3	4	5	5	4	4	5	4	5	5	3	2	4	3	2	3	4	3	2	2	6	4.625	2.8	3.07692	3.2	2.8	3.33333
567	2	21	2	1	2	2	3	2	3	4	2	3	3	1	3	3	3	4	5	3	3	4	3	5	4	3	3	4	4	2	4	4	3	3	3	6	3.875	3.3	2.61538	2.4	2.6	3
568	1	21	2	1	3	2	4	3	3	2	2	4	3	3	3	4	3	5	1	3	4	4	3	5	5	3	2	3	3	1	4	2	2	3	3	5	3.75	2.6	3	3	2.8	3.33333
569	1	20	2	1	3	3	3	3	3	3	3	2	2	1	1	3	3	5	4	3	4	4	4	4	4	1	1	1	1	1	3	1	1	1	1	5	4	1.2	2.53846	3	2.2	2.33333
570	2	21	2	1	3	2	2	2	2	2	2	2	3	2	3	3	3	5	5	4	4	5	3	5	5	3	3	3	3	3	3	3	3	3	3	5	4.5	3	2.38462	2.2	2.2	3
572	1	24	2	2	3	2	4	3	3	3	3	4	3	3	3	3	3	4	5	4	4	4	5	4	5	4	4	4	3	3	3	3	3	4	4	4	4.375	3.5	3.07692	3	3.2	3
573	1	20	2	1	5	1	5	1	5	1	1	5	5	5	5	1	5	5	1	5	5	5	1	5	4	4	4	4	5	5	5	5	3	5	5	5	3.875	4.5	3.46154	3.4	3.4	3.66667
575	2	20	2	2	1	1	5	1	5	4	4	2	2	2	2	3	3	5	5	5	5	5	1	5	5	2	5	5	5	5	5	5	5	5	5	6	4.5	4.7	2.69231	2.6	2.8	2.66667
576	2	20	2	1	5	1	5	1	5	1	1	3	3	3	3	1	5	4	5	3	5	3	3	4	3	3	3	2	2	2	2	2	2	2	2	5	3.75	2.2	2.84615	3.4	2.2	3
577	1	22	2	1	4	2	4	3	3	2	2	1	4	1	4	3	1	4	5	4	4	4	4	4	5	2	2	2	2	2	5	2	2	2	2	3	4.25	2.3	2.61538	3.2	2	2.66667
578	1	22	2	1	3	3	3	3	3	2	2	2	4	2	2	4	3	5	5	4	4	4	4	4	4	2	2	2	2	2	4	2	2	2	2	3	4.25	2.2	2.76923	3	2.4	3
579	1	21	2	1	1	1	1	3	1	1	1	2	2	2	2	1	4	5	4	5	5	5	1	5	5	4	5	5	5	5	5	5	5	5	5	2	4.375	4.9	1.69231	1.4	1.6	2.33333
582	2	21	2	1	3	2	4	2	4	2	2	2	3	3	3	3	3	5	4	3	4	4	5	5	5	1	1	2	3	1	3	2	2	2	2	6	4.375	1.9	2.76923	3	2.4	3
584	1	20	2	1	3	2	3	1	3	1	1	3	2	1	5	3	3	5	5	4	4	4	4	4	5	2	2	2	2	1	4	3	1	1	1	10	4.375	1.9	2.38462	2.4	1.6	3.66667
585	1	21	2	2	4	3	4	2	2	2	2	2	2	2	2	3	4	4	5	2	4	4	3	4	5	2	2	2	3	2	2	2	2	2	2	4	3.875	2.1	2.61538	3	2	3
586	1	22	2	1	5	4	3	3	3	1	1	3	5	3	5	4	5	5	4	3	4	5	3	5	4	3	1	2	3	2	5	5	3	3	5	5	4.125	3.2	3.46154	3.6	2.6	4.66667
588	1	20	2	1	4	3	1	1	1	2	1	2	2	1	4	4	4	5	4	2	1	4	3	4	5	1	1	1	1	1	4	4	1	1	1	5	3.5	1.6	2.30769	2	1.6	4
590	1	21	2	1	5	5	4	3	5	1	3	3	5	5	5	3	5	5	2	1	3	3	2	3	3	5	5	1	1	1	2	4	4	4	2	6	2.75	2.9	4	4.4	3.4	4.33333
591	1	21	2	1	4	3	3	2	3	2	3	4	3	3	4	3	4	4	3	4	4	3	3	4	3	4	4	4	4	4	4	4	4	4	4	5	3.5	4	3.15385	3	3	3.66667
593	1	20	2	2	2	1	5	4	3	1	1	1	1	1	1	5	1	5	5	5	5	5	1	5	5	5	5	5	5	5	5	5	5	5	5	9	4.5	5	2.07692	3	1	2.33333
595	1	21	2	1	3	3	5	2	4	1	1	3	3	3	3	3	3	3	3	3	3	3	3	3	3	3	3	3	3	3	3	3	3	3	3	3	3	3	2.84615	3.4	2.2	3
596	1	20	2	2	1	2	2	1	2	1	1	2	2	2	3	2	3	1	5	2	4	5	2	5	5	3	2	2	3	4	1	4	1	1	1	5	3.625	2.2	1.84615	1.6	1.6	2.66667
597	1	20	2	2	1	1	1	3	2	4	5	5	4	4	1	2	1	3	3	4	3	3	5	2	3	3	3	3	4	4	4	2	1	1	1	2	3.25	2.6	2.61538	1.6	4.4	1.33333
600	1	21	2	2	5	4	3	2	3	2	2	1	4	1	4	2	4	3	3	3	3	3	3	4	4	3	3	3	3	3	3	3	3	3	3	2	3.25	3	2.84615	3.4	2	3.33333
602	1	21	2	1	5	1	5	1	5	1	1	5	5	5	5	1	5	5	1	5	5	5	1	5	5	5	5	5	5	5	5	5	5	5	5	4	4	5	3.46154	3.4	3.4	3.66667
604	1	20	2	1	1	1	5	1	5	1	1	1	1	1	1	3	3	5	5	3	5	5	3	5	5	5	5	5	5	5	5	5	5	5	5	10	4.5	5	1.92308	2.6	1	2.33333
605	1	23	2	2	5	1	5	1	5	1	1	5	5	5	5	5	5	5	5	5	5	5	5	5	5	1	1	1	1	1	1	1	1	1	1	4	5	1	3.76923	3.4	3.4	5
608	1	20	2	1	5	1	5	1	5	1	3	3	3	3	3	3	4	5	3	3	4	4	3	4	4	1	1	1	2	1	3	1	3	1	1	6	3.75	1.5	3.07692	3.4	2.6	3.33333
609	1	21	2	1	3	3	3	3	3	3	3	3	3	3	5	3	3	5	5	5	4	4	4	3	5	1	1	1	1	1	1	1	1	1	1	4	4.375	1	3.15385	3	3	3.66667
611	2	20	2	1	3	3	3	2	2	1	1	1	2	1	3	3	3	5	5	3	4	5	3	4	5	1	1	1	1	2	3	2	3	1	3	6	4.25	1.8	2.15385	2.6	1.2	3
612	2	20	2	2	1	1	3	1	3	1	1	1	3	1	1	3	2	5	5	3	4	5	3	4	4	1	1	3	4	3	4	1	1	1	2	5	4.125	2.1	1.69231	1.8	1.4	2
613	2	21	2	1	3	3	1	2	3	2	3	2	5	1	2	1	3	5	5	4	4	5	5	5	5	3	3	5	5	2	5	2	2	2	2	4	4.75	3.1	2.38462	2.4	2.6	2
614	1	21	2	1	5	1	5	1	5	1	1	5	5	5	5	1	5	5	1	5	5	5	1	5	5	5	5	5	5	5	5	5	5	5	5	2	4	5	3.46154	3.4	3.4	3.66667
615	1	21	2	2	2	4	2	5	1	3	1	3	2	1	2	5	2	5	5	3	5	5	4	5	5	2	2	2	4	2	5	2	3	4	1	4	4.625	2.7	2.53846	2.8	2	3
616	1	20	2	2	2	2	4	2	2	3	2	3	2	2	3	3	4	5	5	3	3	4	4	4	4	2	3	3	4	2	4	4	4	2	2	3	4	3	2.61538	2.4	2.4	3.33333
617	2	20	2	1	1	1	3	1	1	1	1	1	1	1	1	1	1	5	5	5	5	5	5	5	5	4	3	4	3	3	4	3	3	3	3	3	5	3.3	1.15385	1.4	1	1
618	1	21	2	1	5	4	4	3	4	1	2	2	2	1	5	5	5	4	2	2	4	4	4	5	4	3	4	2	2	2	2	3	3	3	3	4	3.625	2.7	3.30769	4	1.6	5
622	1	22	2	1	5	3	3	3	3	2	3	3	3	3	3	3	3	5	2	2	2	3	1	3	2	3	3	3	3	3	3	3	3	3	3	5	2.5	3	3.07692	3.4	2.8	3
623	1	22	2	1	3	2	4	2	3	2	3	2	4	2	3	3	3	5	5	3	5	5	3	5	4	3	4	4	3	3	4	3	3	3	3	4	4.375	3.3	2.76923	2.8	2.6	3
624	2	20	2	2	5	1	5	1	1	5	3	3	3	3	3	3	3	5	5	3	1	3	3	3	3	3	3	3	3	3	3	3	3	3	3	4	3.25	3	3	2.6	3.4	3
626	1	20	2	1	1	1	1	1	1	1	1	1	1	1	5	1	1	5	5	5	5	5	5	5	5	5	5	5	5	5	5	2	5	5	5	6	5	4.7	1.30769	1	1	2.33333
629	1	22	2	1	2	1	5	1	5	1	1	1	1	2	5	1	5	5	5	3	3	5	3	5	5	3	3	3	3	3	3	3	3	3	3	6	4.25	3	2.38462	2.8	1.2	3.66667
631	1	19	2	2	5	1	4	3	3	3	3	3	3	2	3	3	3	5	4	3	4	5	3	5	5	1	1	1	1	1	4	1	1	1	1	4	4.25	1.3	3	3.2	2.8	3
632	1	21	2	2	2	1	2	1	1	3	2	2	3	1	4	1	2	4	4	3	2	5	4	5	5	1	1	4	2	1	4	2	2	2	2	5	4	2.1	1.92308	1.4	2.2	2.33333
633	2	23	2	1	1	4	2	1	3	3	3	3	3	2	3	3	3	5	5	3	5	5	5	5	5	1	1	1	1	3	3	1	1	2	1	4	4.75	1.5	2.61538	2.2	2.8	3
634	1	21	2	1	3	3	4	2	4	2	2	3	2	3	4	2	4	5	5	4	4	4	4	4	4	1	1	2	2	4	4	3	3	3	3	5	4.25	2.6	2.92308	3.2	2.4	3.33333
636	1	21	2	2	5	2	4	2	3	1	1	1	3	1	4	4	5	5	4	2	3	5	4	5	5	2	2	2	2	2	5	2	2	2	2	2	4.125	2.3	2.76923	3.2	1.4	4.33333
637	1	21	2	1	5	1	5	1	5	1	1	2	3	1	2	3	3	3	5	3	4	3	5	5	5	3	3	3	3	3	3	3	3	3	3	4	4.125	3	2.53846	3.4	1.6	2.66667
670	1	20	1	1	1	1	1	1	1	1	1	1	1	1	1	1	1	5	5	2	2	4	2	3	3	1	1	1	1	1	1	1	1	1	1	5	3.25	1	1	1	1	1
674	2	19	1	2	2	3	2	3	2	3	4	2	3	2	2	4	3	5	5	3	3	5	3	5	5	3	3	3	3	3	3	3	3	3	3	4	4.25	3	2.69231	2.4	2.8	3
675	2	19	1	2	5	3	4	3	3	3	2	4	4	3	4	3	4	5	4	2	2	5	5	5	5	3	3	3	3	3	3	3	3	3	3	5	4.125	3	3.46154	3.6	3.2	3.66667
678	1	20	1	1	3	3	3	3	3	2	3	3	5	3	5	5	4	5	5	3	4	4	4	5	5	3	3	3	3	2	3	2	3	3	3	4	4.375	2.8	3.46154	3	3.2	4.66667
679	2	20	1	1	3	3	3	3	3	3	3	3	3	3	3	3	3	5	5	3	5	5	3	5	5	2	2	1	1	1	3	1	1	1	1	5	4.5	1.4	3	3	3	3
681	1	18	1	2	5	2	5	3	4	3	1	5	5	1	5	2	4	5	2	4	4	4	3	5	5	1	1	1	1	1	3	1	1	1	1	5	4	1.2	3.46154	3.8	3	3.66667
682	1	21	1	1	5	1	5	1	5	1	1	1	1	1	3	3	5	5	3	5	5	5	5	5	5	1	1	1	3	1	1	1	1	1	1	5	4.75	1.2	2.53846	3.4	1	3.66667
684	2	19	1	1	1	1	5	1	5	1	1	1	2	2	5	1	5	5	1	5	5	5	1	5	5	5	5	5	5	5	5	5	5	5	1	7	4	4.6	2.38462	2.6	1.4	3.66667
685	2	20	1	1	4	2	4	2	4	4	4	4	5	3	2	3	2	3	5	3	4	3	3	3	3	3	3	3	3	3	3	3	3	3	3	4	3.375	3	3.30769	3.2	4	2.33333
686	1	20	1	1	3	3	3	3	3	3	3	3	3	3	3	1	5	5	5	5	5	3	3	3	3	3	3	3	3	3	3	3	3	3	3	3	4	3	3	3	3	3
689	1	19	1	1	5	1	5	1	5	1	1	5	5	5	5	5	5	5	5	5	5	5	5	5	5	5	5	5	5	5	5	5	5	5	5	1	5	5	3.76923	3.4	3.4	5
691	1	21	1	1	3	4	5	1	1	2	5	4	2	2	4	4	4	5	4	2	2	5	4	4	3	1	1	1	1	1	5	4	1	1	1	3	3.625	1.7	3.15385	2.8	3	4
693	2	20	1	1	3	3	3	3	3	2	3	4	5	3	5	3	5	5	4	3	4	2	5	5	2	1	1	2	1	1	4	2	1	1	3	7	3.75	1.7	3.46154	3	3.4	4.33333
694	2	20	1	2	2	3	3	3	3	3	3	3	4	4	3	3	3	5	5	2	3	3	4	2	4	2	2	2	2	2	3	2	2	2	2	3	3.5	2.1	3.07692	2.8	3.4	3
695	1	19	1	2	5	4	4	4	3	4	3	4	4	4	5	5	5	3	3	4	4	4	4	4	4	1	2	2	2	1	4	4	4	4	4	4	3.75	2.8	4.15385	4	3.8	5
696	2	21	1	2	3	3	3	3	3	2	3	3	4	2	3	3	4	4	4	3	4	4	3	5	5	2	3	3	3	3	4	4	4	4	4	4	4	3.4	3	3	2.8	3.33333
697	1	19	1	1	5	1	5	1	5	1	1	3	5	3	3	3	5	5	5	5	5	5	3	5	5	5	5	5	5	5	5	5	5	5	5	4	4.75	5	3.15385	3.4	2.6	3.66667
698	2	18	1	2	3	3	5	2	4	2	2	3	4	3	3	3	3	5	1	5	5	5	1	5	5	5	5	5	3	3	3	4	4	3	4	5	4	3.9	3.07692	3.4	2.8	3
699	2	20	1	1	3	1	5	1	5	2	1	3	3	3	3	4	4	5	5	3	4	5	4	5	5	3	3	3	3	3	5	3	3	3	3	6	4.5	3.2	2.92308	3	2.4	3.66667
700	2	21	1	2	5	1	5	1	5	1	1	1	3	1	5	3	3	5	3	3	5	3	5	5	5	3	3	3	3	3	3	3	3	3	3	8	4.25	3	2.69231	3.4	1.4	3.66667
701	1	20	1	2	3	3	5	1	3	1	3	1	5	2	5	5	5	5	5	1	2	5	4	2	4	1	1	1	1	1	3	4	1	1	5	6	3.5	1.9	3.23077	3	2.4	5
703	2	20	1	1	3	3	4	3	4	3	2	3	3	4	4	3	4	5	4	3	2	5	3	4	4	2	2	2	2	3	5	4	4	3	3	4	3.75	3	3.30769	3.4	3	3.66667
704	2	20	1	1	3	3	3	3	3	2	2	3	5	3	2	4	3	5	5	3	4	4	2	5	5	1	2	5	3	1	5	5	5	5	5	5	4.125	3.7	3	3	3	3
705	2	20	1	1	3	1	5	1	5	1	1	2	3	1	5	3	5	5	1	5	5	5	1	5	5	5	5	5	5	5	5	5	5	5	5	2	4	5	2.76923	3	1.6	4.33333
707	2	20	1	1	3	1	5	1	3	2	2	2	5	4	5	2	4	5	2	4	5	5	3	5	4	2	2	3	3	4	3	3	3	3	3	4	4.125	2.9	3	2.6	3	3.66667
708	2	19	1	1	5	1	5	1	5	1	1	3	5	1	3	3	4	5	4	3	2	5	4	2	4	1	1	2	2	1	1	2	1	1	1	4	3.625	1.3	2.92308	3.4	2.2	3.33333
709	1	20	1	2	5	2	1	1	1	1	1	1	2	1	5	4	5	5	4	2	4	4	3	5	5	3	3	3	4	3	4	4	4	4	4	5	4	3.6	2.30769	2	1.2	4.66667
710	2	20	1	2	4	3	4	3	4	2	1	3	4	4	4	3	4	4	5	4	4	4	3	4	4	3	3	3	4	4	4	4	4	4	4	5	4	3.7	3.30769	3.6	2.8	3.66667
711	2	21	1	1	3	3	3	2	3	1	1	2	4	3	3	3	3	5	3	2	2	3	3	4	3	1	1	1	2	3	5	2	4	2	2	5	3.125	2.3	2.61538	2.8	2.2	3
712	2	20	1	1	4	3	4	3	2	4	4	4	5	5	5	5	5	5	1	5	5	5	5	5	5	3	3	3	3	3	3	3	3	3	3	5	4.5	3	4.07692	3.2	4.4	5
713	1	28	1	1	5	4	5	5	5	3	2	1	3	1	5	5	5	5	2	2	3	5	3	3	3	3	5	3	2	4	3	5	5	3	4	6	3.25	3.7	3.76923	4.8	2	5
715	2	19	1	2	2	2	3	2	2	1	1	2	3	2	3	3	3	5	5	3	3	4	4	5	5	2	3	4	5	5	5	5	5	5	5	3	4.25	4.4	2.23077	2.2	1.8	3
716	1	20	1	1	3	3	4	3	3	2	3	3	3	3	4	3	5	5	3	3	2	3	3	3	3	1	3	3	2	1	3	3	2	1	1	5	3.125	2	3.23077	3.2	2.8	4
717	2	20	1	1	3	4	3	4	2	3	3	4	4	2	4	3	5	5	4	2	3	4	3	3	4	3	2	2	2	2	2	2	1	2	5	3	3.5	2.3	3.38462	3.2	3.2	4
718	1	19	1	2	5	2	3	2	4	2	3	4	4	4	4	2	4	4	2	4	4	4	2	4	4	3	5	4	4	3	4	5	3	2	2	4	3.5	3.5	3.30769	3.2	3.4	3.33333
719	1	19	1	1	1	1	5	1	5	1	1	1	3	3	4	5	5	5	5	3	3	3	3	5	3	3	3	3	3	3	3	3	3	3	3	8	3.75	3	2.76923	2.6	1.8	4.66667
720	1	19	1	2	2	2	2	2	2	1	1	1	2	1	1	4	3	5	5	4	4	5	3	5	5	5	5	5	5	2	5	5	5	5	5	3	4.5	4.7	1.84615	2	1.2	2.66667
721	1	20	1	1	3	2	4	1	3	2	3	4	4	3	4	4	4	4	5	2	4	4	4	4	5	3	3	3	3	3	3	3	3	3	3	4	4	3	3.15385	2.6	3.2	4
722	2	19	1	2	5	1	5	1	5	1	1	5	5	5	5	1	5	5	1	5	5	5	1	5	5	3	2	3	5	3	5	5	5	5	5	5	4	4.1	3.46154	3.4	3.4	3.66667
724	1	19	1	2	5	1	5	1	5	1	1	5	5	5	5	1	5	5	4	5	5	5	3	5	5	3	3	3	3	3	5	5	5	5	5	1	4.625	4	3.46154	3.4	3.4	3.66667
726	2	19	1	1	4	2	3	3	3	1	1	3	5	1	1	2	3	5	3	3	3	5	4	5	5	1	1	3	3	3	3	3	3	3	3	4	4.125	2.6	2.46154	3	2.2	2
727	2	20	1	2	5	1	5	1	5	2	2	2	3	2	3	3	3	5	4	3	3	5	3	5	5	5	2	5	3	3	5	5	5	5	5	3	4.125	4.3	2.84615	3.4	2.2	3
728	1	21	1	1	4	2	5	1	4	2	2	2	4	4	5	4	4	5	5	5	5	5	5	5	5	1	1	1	4	4	5	2	1	1	1	7	5	2.1	3.30769	3.2	2.8	4.33333
729	1	20	1	1	4	3	4	3	4	3	3	4	4	4	4	3	4	4	4	3	3	3	1	4	4	1	1	1	2	1	4	4	1	2	1	3	3.25	1.8	3.61538	3.6	3.6	3.66667
730	2	20	1	1	4	3	3	3	3	2	2	3	3	2	3	4	3	5	4	3	3	3	3	4	3	2	1	2	1	1	2	1	1	2	2	6	3.5	1.5	2.92308	3.2	2.4	3.33333
731	1	21	1	2	1	1	1	1	1	1	1	1	1	1	1	1	1	5	5	5	5	5	5	5	5	5	5	5	5	5	5	5	5	5	5	5	5	5	1	1	1	1
733	2	20	1	1	3	2	1	1	1	1	1	3	3	1	4	3	3	5	5	4	5	4	5	5	5	1	1	3	3	2	4	4	4	2	2	5	4.75	2.6	2.07692	1.6	1.8	3.33333
734	2	19	1	1	3	3	4	3	3	1	3	1	3	1	3	2	4	5	5	3	3	3	3	3	5	4	4	4	3	3	4	4	3	4	3	6	3.75	3.6	2.61538	3.2	1.8	3
735	2	20	1	1	4	4	3	1	1	2	2	3	3	1	4	4	2	5	4	3	5	5	4	4	5	1	1	4	1	1	4	2	3	1	4	7	4.375	2.2	2.61538	2.6	2.2	3.33333
736	1	20	1	2	4	3	4	3	4	3	3	3	3	3	4	4	4	3	4	3	3	3	3	3	3	2	2	3	2	2	3	3	3	3	3	6	3.125	2.6	3.46154	3.6	3	4
738	2	20	1	1	5	5	5	4	5	3	3	3	5	5	5	4	5	5	5	2	4	5	5	5	5	1	1	1	1	1	3	1	1	1	1	3	4.5	1.2	4.38462	4.8	3.8	4.66667
739	2	19	1	2	2	1	3	1	2	2	2	3	4	2	4	2	3	5	5	3	5	5	4	5	4	1	1	2	4	3	4	2	1	1	1	5	4.5	2	2.38462	1.8	2.6	3
740	1	20	1	1	5	1	5	1	5	1	1	5	5	5	5	5	5	5	5	5	5	5	5	5	5	1	1	1	1	1	1	1	1	1	1	5	5	1	3.76923	3.4	3.4	5
741	1	21	1	2	5	1	5	1	3	1	1	1	3	1	1	3	3	3	5	3	5	5	3	5	5	5	3	3	3	3	3	3	3	3	3	5	4.25	3.2	2.23077	3	1.4	2.33333
743	1	19	1	1	1	1	4	1	3	1	1	2	3	1	5	3	4	5	5	4	5	5	3	5	5	4	4	4	5	3	5	5	5	4	4	6	4.625	4.3	2.30769	2	1.6	4
744	1	19	1	2	2	3	3	3	3	2	1	1	1	1	1	3	3	5	5	5	5	5	3	5	5	3	3	3	3	3	3	3	3	3	3	4	4.75	3	2.07692	2.8	1.2	2.33333
746	2	20	1	1	1	2	3	3	2	3	2	2	3	3	2	3	2	5	5	4	4	5	4	4	5	2	2	4	4	3	5	4	5	3	2	5	4.5	3.4	2.38462	2.2	2.6	2.33333
747	2	19	1	1	1	2	2	4	2	2	2	2	2	1	4	4	2	5	5	2	4	4	5	5	5	1	2	2	2	5	5	2	2	1	3	3	4.375	2.5	2.30769	2.2	1.8	3.33333
748	2	21	1	1	2	2	3	2	2	2	2	2	3	2	4	3	3	5	4	4	4	4	2	4	4	1	2	3	4	3	5	3	4	3	4	6	3.875	3.2	2.46154	2.2	2.2	3.33333
749	1	21	1	2	2	1	2	1	2	1	1	2	2	2	2	1	5	5	5	5	5	5	1	5	5	5	5	3	2	1	5	5	5	5	5	7	4.5	4.1	1.84615	1.6	1.6	2.66667
750	1	20	1	1	2	1	3	1	3	1	1	2	2	1	4	3	2	5	5	4	4	5	5	5	5	5	5	5	5	2	2	2	2	2	2	6	4.75	3.2	2	2	1.4	3
751	1	20	1	2	3	1	4	1	4	1	1	1	3	2	4	4	4	5	5	4	5	5	3	5	5	3	3	4	4	4	4	5	4	4	3	5	4.625	3.8	2.53846	2.6	1.6	4
752	1	21	1	1	5	1	5	1	5	1	1	5	5	5	5	3	5	5	1	5	5	5	1	5	5	5	5	5	5	5	5	5	5	5	5	5	4	5	3.61538	3.4	3.4	4.33333
753	2	20	1	1	2	3	2	2	3	4	4	3	4	2	3	4	3	5	5	3	4	4	5	5	5	1	1	3	3	5	3	1	1	1	1	5	4.5	2	3	2.4	3.4	3.33333
754	2	19	1	2	5	3	4	3	3	4	3	2	4	1	4	4	4	5	4	2	1	5	3	3	4	1	1	3	2	1	4	3	2	1	4	2	3.375	2.2	3.38462	3.6	2.8	4
755	2	19	1	1	3	3	2	2	2	3	3	3	4	2	4	4	3	5	4	4	4	4	3	5	5	1	1	2	2	2	3	3	4	2	3	5	4.25	2.3	2.92308	2.4	3	3.66667
756	2	20	1	1	1	1	1	1	3	1	1	5	5	2	5	3	3	5	5	5	5	5	4	5	5	2	2	2	2	2	4	2	2	2	2	7	4.875	2.2	2.46154	1.4	2.8	3.66667
757	2	19	1	1	3	1	3	1	3	1	1	1	2	1	3	4	3	5	5	4	4	5	3	5	5	2	3	4	2	2	5	3	5	2	5	5	4.5	3.3	2.07692	2.2	1.2	3.33333
758	2	19	1	1	2	2	2	2	3	3	3	2	2	2	2	3	4	5	5	4	4	5	4	4	5	4	5	4	4	4	4	4	4	4	4	6	4.5	4.1	2.46154	2.2	2.4	3
759	1	20	1	2	4	2	4	2	3	3	2	2	2	2	3	4	3	5	4	4	4	4	3	2	4	5	5	5	4	5	4	4	5	5	5	4	3.75	4.7	2.76923	3	2.2	3.33333
760	1	19	1	1	3	3	4	3	4	1	1	1	3	1	3	3	3	3	5	3	3	3	3	5	3	2	2	2	3	1	4	1	1	3	1	4	3.5	2	2.53846	3.4	1.4	3
761	2	19	1	1	5	4	5	4	4	3	4	4	5	5	5	4	4	4	3	2	2	3	4	3	3	3	3	3	3	3	3	3	3	3	3	4	3	3	4.30769	4.4	4.2	4.33333
762	2	19	1	1	1	1	1	1	1	1	1	1	1	1	1	1	1	5	5	5	5	5	5	5	5	5	5	5	5	5	5	5	5	5	5	6	5	5	1	1	1	1
763	1	20	1	1	5	1	5	1	5	1	1	5	5	5	5	5	5	5	5	5	5	5	5	5	5	1	1	1	1	1	1	1	1	1	1	10	5	1	3.76923	3.4	3.4	5
764	2	19	1	1	3	4	2	2	2	3	4	2	4	3	2	3	3	5	5	4	3	5	5	4	5	1	1	1	1	1	2	1	3	3	1	5	4.5	1.5	2.84615	2.6	3.2	2.66667
765	2	19	1	1	2	2	5	1	5	1	1	4	5	2	4	1	5	5	5	4	4	5	3	5	5	1	1	1	2	2	2	2	2	1	1	9	4.5	1.5	2.92308	3	2.6	3.33333
766	1	20	1	1	5	1	5	1	5	1	1	2	5	2	3	2	3	5	5	4	4	5	4	5	5	1	1	1	1	2	2	4	4	2	2	3	4.625	2	2.76923	3.4	2.2	2.66667
767	1	19	1	1	2	4	2	2	2	2	2	1	1	1	1	3	1	5	5	3	5	5	5	5	5	1	1	1	3	1	5	3	1	1	1	2	4.75	1.8	1.84615	2.4	1.4	1.66667
768	1	22	1	1	4	2	4	2	4	2	2	3	4	3	4	3	4	4	5	4	4	4	3	4	4	3	3	3	3	3	3	3	3	3	3	1	4	3	3.15385	3.2	2.8	3.66667
769	2	19	1	1	3	3	3	3	3	3	2	2	3	1	2	4	4	5	5	3	4	5	4	5	5	1	1	2	2	1	3	3	3	1	1	4	4.5	1.8	2.76923	3	2.2	3.33333
770	1	20	1	1	4	4	2	3	3	2	3	2	3	2	3	4	3	4	4	4	4	4	4	5	5	3	3	4	4	1	4	4	4	4	1	5	4.25	3.2	2.92308	3.2	2.4	3.33333
771	2	20	1	1	3	2	4	2	3	2	2	2	4	3	4	3	4	5	5	4	5	5	5	5	4	2	2	2	3	1	4	3	3	4	2	7	4.75	2.6	2.92308	2.8	2.6	3.66667
772	1	20	1	2	3	3	3	3	3	2	2	3	3	2	3	2	4	4	3	3	3	4	1	4	4	5	5	5	4	4	4	4	4	4	4	2	3.25	4.3	2.76923	3	2.4	3
773	2	20	1	1	3	1	5	1	4	1	1	2	2	2	4	4	4	5	5	4	5	5	3	5	5	5	5	4	4	3	5	5	5	5	5	3	4.625	4.6	2.61538	2.8	1.6	4
774	2	18	1	2	3	3	3	3	3	5	4	3	3	3	3	3	3	1	3	3	3	2	3	2	2	3	3	3	3	2	2	3	2	2	3	2	2.375	2.6	3.23077	3	3.6	3
775	2	20	1	2	5	4	5	4	3	4	5	4	5	5	5	4	4	5	3	4	5	5	3	5	5	3	1	1	1	1	3	1	1	1	1	9	4.375	1.4	4.38462	4.2	4.6	4.33333
776	1	21	1	1	2	3	3	3	3	3	3	2	3	2	3	4	3	4	4	3	3	3	4	4	4	2	2	3	3	3	3	3	3	2	2	5	3.625	2.6	2.84615	2.8	2.6	3.33333
777	1	20	1	2	5	1	2	1	2	1	1	2	2	1	1	4	3	5	5	5	5	5	5	5	5	3	3	3	3	3	3	3	3	3	3	5	5	3	2	2.2	1.4	2.66667
778	1	20	1	1	4	3	4	5	4	1	1	1	1	1	5	5	1	5	5	3	1	5	3	5	5	1	1	4	3	1	4	3	3	3	3	3	4	2.6	2.76923	4	1	3.66667
779	2	20	1	1	4	3	4	3	3	3	3	2	3	2	4	4	4	4	4	3	3	4	4	4	4	4	4	4	3	2	3	3	3	3	3	3	3.75	3.2	3.23077	3.4	2.6	4
780	1	20	1	1	5	1	5	1	5	2	1	3	3	5	5	4	5	5	1	5	5	5	4	5	5	5	5	4	3	5	5	4	4	4	4	3	4.375	4.3	3.46154	3.4	2.8	4.66667
781	2	20	1	1	4	4	4	3	4	2	3	2	5	2	5	4	5	5	4	4	5	5	4	5	5	1	1	2	2	2	5	5	5	2	3	4	4.625	2.8	3.61538	3.8	2.8	4.66667
782	1	20	1	2	4	4	5	4	3	4	4	3	3	3	5	4	3	5	3	4	3	4	3	5	4	4	5	2	1	1	3	4	3	2	3	6	3.875	2.8	3.76923	4	3.4	4
783	1	19	1	1	3	1	3	3	3	1	1	2	3	2	4	4	5	5	5	3	3	4	4	5	5	3	3	3	3	3	3	3	3	3	2	6	4.25	2.9	2.69231	2.6	1.8	4.33333
784	1	22	1	2	5	1	5	1	5	1	1	5	5	5	5	5	1	5	5	5	5	5	5	5	5	1	1	1	1	1	5	5	5	5	5	2	5	3	3.46154	3.4	3.4	3.66667
785	2	18	1	1	2	1	4	1	3	1	2	4	5	2	5	1	2	5	5	3	4	5	4	5	5	1	5	5	2	1	5	5	5	5	2	7	4.5	3.6	2.53846	2.2	2.8	2.66667
786	1	21	1	2	5	4	5	4	4	3	3	4	4	3	5	4	5	5	4	4	4	4	3	5	4	1	1	1	3	1	2	2	4	1	1	3	4.125	1.7	4.07692	4.4	3.4	4.66667
787	2	18	1	2	4	3	4	3	3	2	3	2	3	2	3	3	3	3	4	3	2	3	3	4	4	1	1	1	1	1	3	1	1	1	1	4	3.25	1.2	2.92308	3.4	2.4	3
788	2	19	1	1	4	1	4	2	4	4	4	1	4	3	4	4	4	5	4	4	5	4	4	5	5	1	1	3	2	1	4	3	1	1	1	6	4.5	1.8	3.30769	3	3.2	4
789	2	20	1	1	3	4	5	2	4	1	1	2	2	1	2	3	3	5	5	4	5	5	1	5	5	2	2	2	2	2	5	5	5	2	2	5	4.375	2.9	2.53846	3.6	1.4	2.66667
790	1	20	1	1	4	2	5	3	3	2	2	3	3	3	4	3	4	4	5	3	4	5	5	5	4	1	1	3	2	3	5	5	4	3	2	6	4.375	2.9	3.15385	3.4	2.6	3.66667
791	1	20	1	1	2	1	2	2	2	1	1	1	1	1	4	4	2	5	5	2	5	5	2	5	5	3	2	1	3	3	5	3	5	5	2	5	4.25	3.2	1.84615	1.8	1	3.33333
792	1	20	1	2	3	1	4	1	3	1	1	2	2	1	3	3	4	5	4	4	3	5	4	5	5	2	3	3	2	2	4	4	4	2	3	5	4.375	2.9	2.23077	2.4	1.4	3.33333
793	2	19	1	1	1	2	4	1	1	1	2	1	3	1	3	1	3	5	5	5	4	5	5	5	5	2	3	5	5	5	5	5	5	5	5	6	4.875	4.5	1.84615	1.8	1.6	2.33333
794	1	22	1	2	3	2	4	2	5	1	1	1	1	1	3	3	4	5	4	2	3	5	3	5	5	3	3	3	3	3	3	3	3	3	3	1	4	3	2.38462	3.2	1	3.33333
795	1	19	1	1	1	1	1	1	1	1	1	1	2	1	3	4	2	5	5	5	5	5	3	5	5	1	1	1	2	3	5	3	3	2	2	5	4.75	2.3	1.53846	1	1.2	3
796	2	21	1	1	4	4	3	3	3	2	3	2	5	4	3	2	3	5	2	4	4	5	4	4	5	4	4	4	2	2	5	3	5	4	4	6	4.125	3.7	3.15385	3.4	3.2	2.66667
799	1	20	1	1	3	3	3	2	2	2	2	2	4	2	4	3	5	3	4	2	2	4	2	5	3	2	2	3	2	4	4	2	3	4	3	3	3.125	2.9	2.84615	2.6	2.4	4
800	1	20	1	1	1	1	1	1	1	1	1	1	5	1	5	5	5	5	5	5	5	5	5	5	5	3	3	3	3	3	3	3	3	3	3	5	5	3	2.23077	1	1.8	5
801	1	21	1	1	1	1	3	3	3	2	2	2	1	1	4	3	3	4	5	5	2	5	3	5	5	1	1	1	1	1	2	1	3	1	1	4	4.25	1.3	2.23077	2.2	1.6	3.33333
803	2	20	1	1	2	2	2	2	2	3	3	3	4	1	3	2	2	5	5	3	5	4	4	5	5	2	2	3	2	2	4	2	2	1	2	6	4.5	2.2	2.38462	2	2.8	2.33333
804	1	21	1	1	3	3	4	1	3	4	2	2	4	1	4	1	4	5	3	4	5	5	2	5	5	3	3	5	4	3	4	5	5	5	5	6	4.25	4.2	2.76923	2.8	2.6	3
805	2	20	1	1	4	1	5	3	4	2	3	3	4	3	2	4	5	5	5	3	3	5	3	5	5	1	1	1	3	1	2	2	2	2	1	5	4.25	1.6	3.30769	3.4	3	3.66667
806	2	19	1	1	3	2	3	1	2	2	2	1	4	1	3	3	2	5	5	4	4	4	5	5	5	5	5	5	5	2	5	5	5	5	5	3	4.625	4.7	2.23077	2.2	2	2.66667
807	2	19	1	1	1	1	2	1	1	1	1	1	1	1	2	4	1	5	5	4	5	5	3	5	5	5	4	5	2	2	2	3	5	5	5	3	4.625	3.8	1.38462	1.2	1	2.33333
808	1	20	1	1	4	2	3	2	3	3	3	3	4	3	5	3	5	5	1	5	5	5	5	5	5	4	3	3	3	2	5	3	2	2	2	5	4.5	2.9	3.30769	2.8	3.2	4.33333
809	2	19	1	1	5	1	5	1	5	1	1	1	3	1	3	5	3	5	5	3	5	5	5	5	5	3	3	3	3	3	3	3	3	3	3	5	4.75	3	2.69231	3.4	1.4	3.66667
810	1	29	1	2	3	4	5	1	4	1	1	3	1	1	3	3	4	5	5	3	4	4	4	5	5	2	2	2	4	2	4	4	4	2	4	3	4.375	3	2.61538	3.4	1.4	3.33333
811	2	20	1	1	1	1	1	1	1	1	1	1	1	1	1	2	2	5	5	5	5	5	4	5	5	5	5	5	5	5	5	5	5	5	5	7	4.875	5	1.15385	1	1	1.66667
812	2	19	1	2	3	3	3	3	3	2	2	2	4	2	3	1	4	5	5	3	5	5	4	5	5	1	1	1	3	2	4	3	4	2	2	6	4.625	2.3	2.69231	3	2.4	2.66667
813	1	21	1	2	2	4	3	2	2	1	1	1	1	1	2	5	4	5	5	2	3	4	4	4	4	2	2	3	3	2	4	4	2	2	2	5	3.875	2.6	2.23077	2.6	1	3.66667
814	2	20	1	1	3	3	3	3	3	2	3	2	3	3	3	3	4	3	5	4	4	4	5	4	4	1	1	2	3	5	5	1	1	1	1	3	4.125	2.1	2.92308	3	2.6	3.33333
815	2	19	1	1	4	2	4	3	2	1	1	3	5	3	5	3	3	5	5	1	3	5	3	3	4	1	1	1	3	1	4	4	4	4	4	5	3.625	2.7	3	3	2.6	3.66667
816	2	20	1	2	2	3	3	2	3	2	3	4	3	1	2	1	4	5	5	4	4	4	4	4	4	5	3	5	3	3	4	5	5	5	5	4	4.25	4.3	2.53846	2.6	2.6	2.33333
817	1	19	1	1	4	2	4	1	4	1	2	2	3	2	3	3	3	3	5	4	4	4	4	5	5	5	5	5	5	5	5	5	5	3	5	3	4.25	4.8	2.61538	3	2	3
818	2	21	1	1	5	1	5	1	5	1	1	3	4	3	2	1	3	3	5	3	4	3	4	3	4	3	2	2	1	3	3	3	3	3	3	10	3.625	2.6	2.69231	3.4	2.4	2
819	1	20	1	1	1	1	5	1	5	1	1	5	5	5	5	3	5	5	5	5	5	5	3	5	5	5	3	5	5	3	5	5	5	5	3	10	4.75	4.4	3.30769	2.6	3.4	4.33333
822	1	19	1	1	3	3	3	3	3	2	1	3	3	2	4	4	5	5	4	1	1	5	2	5	5	2	2	3	3	3	5	5	5	2	3	4	3.5	3.3	3	3	2.2	4.33333
823	2	20	1	2	1	1	1	1	3	1	1	1	3	1	3	3	3	5	5	5	5	5	5	5	5	2	4	5	4	1	4	4	4	1	2	6	5	3.1	1.76923	1.4	1.4	3
824	1	20	1	1	4	3	4	2	3	3	3	2	4	1	3	3	4	5	4	4	4	4	4	3	4	1	1	3	2	1	5	4	3	2	2	7	4	2.4	3	3.2	2.6	3.33333
825	1	20	1	2	3	3	3	3	3	3	3	3	3	2	3	3	3	5	5	3	5	5	5	5	5	3	3	3	4	1	5	5	4	4	3	7	4.75	3.5	2.92308	3	2.8	3
826	1	19	1	2	3	1	3	5	4	1	1	3	3	1	4	4	4	5	5	2	2	4	4	4	4	1	1	2	1	1	1	1	1	1	1	4	3.75	1.1	2.84615	3.2	1.8	4
827	2	19	1	1	3	1	2	1	4	3	2	3	4	3	4	4	4	5	5	3	4	4	4	3	4	3	2	5	5	5	5	5	5	5	5	3	4	4.5	2.92308	2.2	3	4
828	2	19	1	1	2	1	3	2	4	2	2	2	4	1	4	4	4	5	5	4	4	4	3	4	4	1	2	3	3	3	3	4	4	2	3	4	4.125	2.8	2.69231	2.4	2.2	4
830	1	20	1	1	2	3	3	2	3	3	2	2	3	2	4	3	3	4	4	3	4	4	3	3	3	1	1	1	3	1	2	2	2	2	2	5	3.5	1.7	2.69231	2.6	2.4	3.33333
831	1	19	1	1	3	1	3	1	3	1	1	1	1	1	4	1	1	5	5	4	4	4	4	5	4	1	1	2	4	2	4	4	4	2	2	6	4.375	2.6	1.69231	2.2	1	2
832	1	19	1	2	3	3	5	2	4	2	1	3	4	1	3	5	4	5	3	3	4	5	3	5	3	3	3	3	3	3	3	3	3	3	3	3	3.875	3	3.07692	3.4	2.2	4
833	1	20	1	1	4	5	5	1	3	2	4	2	5	1	5	1	5	5	4	2	4	3	2	1	2	3	4	4	5	1	5	5	1	1	1	4	2.875	3	3.30769	3.6	2.8	3.66667
834	2	20	1	2	1	1	1	1	5	1	1	1	5	1	5	3	5	5	5	5	5	5	5	5	5	1	1	1	1	1	5	5	5	5	1	5	5	2.6	2.38462	1.8	1.8	4.33333
836	2	20	1	2	3	3	3	2	2	2	3	2	3	2	3	3	4	5	5	3	3	4	3	5	3	1	2	2	2	2	3	4	3	2	2	5	3.875	2.3	2.69231	2.6	2.4	3.33333
837	2	20	1	1	3	3	4	4	4	2	3	2	5	3	4	4	3	5	5	2	4	5	4	3	4	1	1	1	1	1	3	1	1	1	1	5	4	1.2	3.38462	3.6	3	3.66667
838	2	19	1	2	3	1	5	2	3	2	2	2	4	3	3	4	3	5	4	4	3	4	3	5	5	2	2	2	2	2	2	2	3	3	2	4	4.125	2.2	2.84615	2.8	2.6	3.33333
839	2	19	1	1	3	3	3	3	2	2	3	1	4	1	4	4	3	5	5	4	3	4	5	5	5	3	4	4	4	4	5	5	5	5	3	7	4.5	4.2	2.76923	2.8	2.2	3.66667
840	2	20	1	1	4	4	4	4	4	4	5	3	4	2	5	4	5	5	5	5	5	5	5	5	5	1	1	4	2	1	3	1	1	1	1	5	5	1.6	4	4	3.6	4.66667
841	1	20	1	1	3	4	4	2	2	3	3	2	3	2	3	3	3	5	5	3	4	5	3	5	5	3	3	3	3	3	3	3	3	3	3	7	4.375	3	2.84615	3	2.6	3
842	1	20	1	1	3	3	3	3	3	3	4	4	3	2	3	4	4	2	3	2	3	4	3	3	3	2	2	2	3	2	3	2	3	3	2	3	2.875	2.4	3.23077	3	3.2	3.66667
843	2	19	1	1	1	2	3	2	1	2	3	1	4	1	3	2	3	5	5	5	5	5	3	5	5	2	3	4	3	3	3	3	4	4	4	3	4.75	3.3	2.15385	1.8	2.2	2.66667
846	1	21	1	1	5	1	5	1	5	1	1	5	5	5	5	1	5	5	1	5	5	5	5	3	5	4	4	4	4	1	4	4	4	4	4	8	4.25	3.7	3.46154	3.4	3.4	3.66667
847	1	21	1	1	2	2	3	2	4	2	2	2	2	2	4	3	5	5	4	3	4	4	4	4	4	2	2	2	5	2	4	4	4	4	4	4	4	3.3	2.69231	2.6	2	4
848	1	20	1	1	5	3	5	1	5	3	3	2	4	3	5	3	5	4	3	3	3	4	2	4	4	1	1	2	2	1	3	1	1	1	1	7	3.375	1.4	3.61538	3.8	3	4.33333
849	1	20	1	2	2	3	3	1	3	1	1	1	3	1	4	5	4	5	5	4	5	5	5	5	5	2	2	3	4	4	5	5	5	5	4	5	4.875	3.9	2.46154	2.4	1.4	4.33333
850	2	20	1	1	5	3	5	4	5	2	3	3	4	5	5	3	5	5	2	3	4	4	5	2	4	1	3	2	1	1	1	4	1	1	1	6	3.625	1.6	4	4.4	3.4	4.33333
851	2	19	1	1	3	3	3	3	3	2	3	4	4	3	4	3	3	5	5	4	4	5	5	4	4	3	4	3	3	3	3	4	4	4	4	5	4.5	3.5	3.15385	3	3.2	3.33333
853	1	19	1	1	2	1	2	3	1	3	2	2	1	1	1	1	1	5	4	5	4	5	4	5	5	1	3	1	1	1	3	5	2	1	1	6	4.625	1.9	1.61538	1.8	1.8	1
854	2	20	1	1	3	2	4	2	3	2	2	2	2	2	2	3	4	5	4	4	4	5	4	5	5	2	1	1	3	1	2	4	2	2	1	6	4.5	1.9	2.53846	2.8	2	3
855	1	20	1	1	2	1	3	3	2	2	2	2	1	1	3	3	2	5	5	4	5	5	5	5	5	1	1	1	5	1	5	5	1	3	2	8	4.875	2.5	2.07692	2.2	1.6	2.66667
857	1	21	1	1	2	4	4	3	4	2	1	2	2	1	5	4	5	5	5	4	5	5	5	5	5	2	2	3	4	2	3	2	2	2	2	3	4.875	2.4	3	3.4	1.6	4.66667
859	1	21	2	2	1	3	3	3	3	1	1	1	1	1	1	3	3	5	5	3	3	3	5	5	5	5	5	5	5	5	5	5	5	5	5	5	4.25	5	1.92308	2.6	1	2.33333
860	2	19	1	1	1	1	3	2	3	2	2	3	4	1	3	3	2	3	4	2	2	4	4	3	3	2	2	2	2	1	4	2	2	2	2	5	3.125	2.1	2.30769	2	2.4	2.66667
861	2	20	1	2	3	3	2	3	2	1	1	3	3	2	5	3	4	5	3	3	4	4	3	4	4	1	1	3	3	1	4	3	3	3	3	4	3.75	2.5	2.69231	2.6	2	4
863	2	20	1	1	3	1	3	2	4	1	1	1	1	1	4	3	3	5	5	4	4	5	2	5	5	1	3	3	3	4	4	4	4	3	1	6	4.375	3	2.15385	2.6	1	3.33333
864	1	22	1	1	3	2	4	2	4	2	2	4	4	4	4	3	4	5	5	5	5	5	1	5	5	5	5	5	5	5	5	5	5	5	5	5	4.5	5	3.23077	3	3.2	3.66667
866	2	19	1	1	1	2	1	1	1	2	2	1	3	1	1	5	1	5	5	5	5	5	5	5	5	1	1	3	3	1	3	1	1	1	1	5	5	1.6	1.69231	1.2	1.8	2.33333
867	1	20	1	1	5	4	4	4	4	2	3	4	4	3	5	4	4	5	2	3	2	3	3	3	3	1	1	1	1	1	1	1	1	1	1	5	3	1	3.84615	4.2	3.2	4.33333
868	1	20	1	1	5	1	2	2	3	2	2	2	2	2	3	4	4	5	5	5	1	5	3	5	5	3	2	4	4	3	5	3	3	3	2	7	4.25	3.2	2.61538	2.6	2	3.66667
869	1	19	1	1	4	3	4	3	4	1	2	3	3	3	4	4	4	5	4	2	5	4	4	5	5	3	4	4	4	2	4	4	4	4	4	6	4.25	3.7	3.23077	3.6	2.4	4
870	1	20	1	1	3	2	3	1	5	1	1	5	3	1	5	3	5	5	3	1	3	5	3	5	5	3	3	3	1	1	2	3	2	1	1	5	3.75	2	2.92308	2.8	2.2	4.33333
872	2	19	1	1	4	2	4	2	4	2	3	4	4	3	4	3	4	4	4	4	3	3	3	4	3	4	4	4	3	3	3	3	3	3	3	4	3.5	3.3	3.30769	3.2	3.2	3.66667
873	1	20	1	1	4	3	4	3	4	3	3	3	3	3	4	3	4	4	3	3	3	3	2	3	3	1	1	1	1	1	1	1	1	1	1	5	3	1	3.38462	3.6	3	3.66667
874	2	20	1	1	2	1	2	3	2	2	2	2	4	1	3	4	3	5	4	4	4	5	3	5	5	3	2	3	3	3	3	4	4	4	3	5	4.375	3.2	2.38462	2	2.2	3.33333
875	1	19	1	1	5	5	5	5	5	3	5	1	3	3	5	5	5	3	5	1	3	3	2	5	3	1	1	1	1	1	2	1	1	1	1	6	3.125	1.1	4.23077	5	3	5
876	1	20	1	1	3	3	3	3	4	4	4	3	3	3	5	1	5	5	4	3	3	3	3	4	4	1	1	1	1	1	2	1	2	1	1	2	3.625	1.2	3.38462	3.2	3.4	3.66667
877	1	20	1	1	4	4	5	1	4	1	1	2	4	2	5	4	4	5	1	5	5	5	5	5	5	3	3	3	3	3	3	3	3	3	3	5	4.5	3	3.15385	3.6	2	4.33333
879	2	20	1	1	5	1	5	1	5	1	1	2	3	1	2	4	2	5	3	4	4	4	4	4	4	2	1	3	2	1	3	4	4	2	1	3	4	2.3	2.53846	3.4	1.6	2.66667
880	1	20	1	1	5	5	5	4	4	1	2	2	4	2	4	4	4	4	4	1	2	3	4	1	1	1	1	1	1	1	1	3	2	2	2	4	2.5	1.5	3.53846	4.6	2.2	4
881	1	20	1	2	4	1	4	1	4	1	1	2	4	3	5	3	4	5	4	3	5	5	3	5	5	2	2	2	3	3	4	2	2	2	2	5	4.375	2.4	2.84615	2.8	2.2	4
883	1	20	1	1	1	3	3	3	2	2	2	2	2	2	2	2	2	5	5	3	4	5	4	5	5	1	1	1	2	2	3	3	3	2	2	5	4.5	2	2.15385	2.4	2	2
884	1	20	1	1	4	4	1	2	3	1	1	2	1	1	3	3	3	4	4	3	3	4	4	4	4	1	1	3	4	2	5	1	1	1	1	3	3.75	2	2.23077	2.8	1.2	3
885	2	20	1	1	5	5	3	5	5	1	5	5	5	5	5	5	5	5	3	1	3	3	4	2	3	1	1	3	1	1	1	1	1	1	1	5	3	1.2	4.53846	4.6	4.2	5
886	2	20	1	2	1	5	1	3	5	1	3	4	3	1	1	5	4	5	5	1	3	5	5	5	5	1	1	1	1	1	1	1	1	1	1	8	4.25	1	2.84615	3	2.4	3.33333
889	2	20	1	1	1	4	2	4	2	3	3	2	5	3	5	4	5	5	5	2	2	3	5	1	2	1	1	1	1	1	1	1	1	1	1	4	3.125	1	3.30769	2.6	3.2	4.66667
890	1	21	1	2	5	1	5	1	5	1	1	1	5	4	5	5	5	5	4	5	5	5	3	3	5	1	2	3	2	2	2	2	2	2	2	1	4.375	2	3.38462	3.4	2.4	5
891	1	21	1	2	3	3	4	3	4	2	2	2	4	2	2	2	3	4	4	4	4	5	4	4	4	1	2	3	2	1	3	3	3	2	3	5	4.125	2.3	2.76923	3.4	2.4	2.33333
892	1	20	1	1	1	1	2	1	1	3	1	1	1	1	1	2	1	5	5	4	4	5	5	5	5	1	1	3	3	3	5	5	1	3	1	5	4.75	2.6	1.30769	1.2	1.4	1.33333
893	1	20	1	1	4	2	3	1	3	2	3	4	3	3	4	5	4	5	4	3	3	4	3	4	4	1	1	1	1	1	3	4	4	3	1	5	3.75	2	3.15385	2.6	3	4.33333
894	1	19	1	2	2	2	3	2	2	3	3	2	3	2	2	2	3	5	3	2	2	3	3	4	2	1	1	1	1	1	1	1	1	1	1	1	3	1	2.38462	2.2	2.6	2.33333
895	2	20	1	2	2	1	3	1	2	2	1	2	2	1	5	2	4	5	5	5	5	5	1	5	5	3	5	3	3	1	5	3	5	3	3	1	4.5	3.4	2.15385	1.8	1.6	3.66667
896	1	20	1	2	4	3	3	2	3	2	3	3	3	2	4	4	4	5	4	4	4	4	4	5	4	1	1	2	1	1	2	1	1	1	1	5	4.25	1.2	3.07692	3	2.6	4
897	2	20	1	1	2	2	4	2	4	4	4	2	3	2	4	2	4	5	5	4	4	4	4	5	5	5	5	5	3	2	5	5	2	2	2	7	4.5	3.6	3	2.8	3	3.33333
899	2	19	1	1	4	4	2	4	4	3	3	3	2	3	2	3	2	2	3	4	4	4	3	4	4	3	3	3	3	3	3	3	3	3	3	5	3.5	3	3	3.6	2.8	2.33333
900	1	20	1	1	5	2	3	3	4	3	1	1	4	1	5	4	4	5	3	2	3	4	1	4	4	1	1	1	1	1	3	1	1	1	1	4	3.25	1.2	3.07692	3.4	2	4.33333
901	2	20	1	1	2	2	4	2	3	2	3	3	3	3	3	2	3	4	5	5	5	5	5	5	5	3	3	3	3	3	5	3	3	3	3	5	4.875	3.2	2.69231	2.6	2.8	2.66667
902	2	21	1	1	3	2	3	3	3	3	3	3	3	2	4	3	5	5	5	4	4	5	4	4	5	4	3	4	2	1	2	3	4	2	5	4	4.5	3	3.07692	2.8	2.8	4
904	2	20	1	2	2	3	4	2	3	2	2	3	4	2	3	3	3	5	5	4	5	5	3	5	4	1	1	1	2	1	4	2	4	1	2	4	4.5	1.9	2.76923	2.8	2.6	3
906	2	20	1	2	5	3	3	3	4	2	2	2	3	2	4	2	4	3	4	2	3	4	4	4	4	1	2	4	2	2	4	2	2	1	1	4	3.5	2.1	3	3.6	2.2	3.33333
907	2	19	1	1	2	3	2	2	2	3	3	3	4	2	4	4	3	5	4	4	4	4	3	4	4	1	1	2	2	1	2	2	3	3	3	5	4	2	2.84615	2.2	3	3.66667
910	1	20	1	1	3	1	5	1	3	1	1	3	5	5	5	3	5	5	5	5	5	5	5	5	5	5	5	5	5	5	5	5	5	5	5	6	5	5	3.15385	2.6	3	4.33333
911	1	21	1	2	2	2	2	4	2	1	2	1	1	1	5	5	4	5	5	4	4	4	5	5	5	5	5	5	5	5	5	5	5	5	5	5	4.625	5	2.46154	2.4	1.2	4.66667
912	2	20	1	1	3	3	3	3	2	3	3	3	3	3	3	4	3	3	4	3	3	4	3	4	4	3	3	2	3	2	3	3	3	2	2	6	3.5	2.6	3	2.8	3	3.33333
913	2	20	1	1	1	2	2	2	2	2	3	3	4	1	3	4	2	5	5	4	4	5	4	5	5	2	2	3	4	3	5	4	5	2	2	5	4.625	3.2	2.38462	1.8	2.6	3
914	1	23	1	2	2	2	3	2	3	3	3	1	2	1	1	3	2	5	5	4	5	5	5	5	5	5	5	5	5	5	5	5	5	5	5	6	4.875	5	2.15385	2.4	2	2
915	1	20	1	1	5	5	5	5	5	5	5	5	5	5	5	5	5	5	3	1	1	1	5	4	5	1	1	1	1	1	5	1	1	5	1	3	3.125	1.8	5	5	5	5
917	2	21	1	1	3	3	4	3	3	3	3	3	4	4	3	4	3	5	5	3	5	5	3	5	5	1	1	1	1	1	1	1	1	1	1	5	4.5	1	3.30769	3.2	3.4	3.33333
918	2	19	1	1	5	2	5	1	4	1	1	2	4	1	3	3	4	5	5	5	4	4	3	4	5	3	2	2	2	1	4	4	3	1	2	5	4.375	2.4	2.76923	3.4	1.8	3.33333
920	2	20	1	1	2	2	2	1	2	2	2	3	2	1	3	2	3	5	5	4	5	5	5	5	5	1	1	2	2	1	3	1	2	1	3	6	4.875	1.7	2.07692	1.8	2	2.66667
921	1	20	1	2	2	3	3	2	4	3	4	3	4	2	4	4	4	4	2	2	2	3	2	4	4	1	1	1	2	1	4	4	4	3	3	4	2.875	2.4	3.23077	2.8	3.2	4
922	2	19	1	1	5	5	1	1	1	1	1	1	1	1	1	1	1	5	1	5	5	5	5	5	5	5	5	5	5	5	5	5	5	5	5	4	4.5	5	1.61538	2.6	1	1
923	1	21	1	1	5	1	5	1	5	1	1	5	5	5	5	1	5	5	1	5	5	5	1	5	5	5	5	5	5	5	5	5	5	5	5	4	4	5	3.46154	3.4	3.4	3.66667
924	2	19	1	2	3	2	3	2	3	2	3	3	3	3	3	4	3	5	5	4	4	5	5	5	4	1	2	3	2	2	4	2	1	1	1	5	4.625	1.9	2.84615	2.6	2.8	3.33333
925	2	19	1	2	3	3	3	4	4	1	2	1	2	1	3	3	5	5	4	4	4	4	4	4	5	1	1	1	1	1	3	4	4	4	1	2	4.25	2.1	2.69231	3.4	1.4	3.66667
927	1	20	1	1	3	3	4	3	4	3	4	2	3	1	3	3	4	5	4	2	2	4	2	3	3	1	1	3	2	3	3	3	4	4	3	2	3.125	2.7	3.07692	3.4	2.6	3.33333
929	2	21	1	2	3	4	4	4	4	1	5	1	2	2	4	4	4	5	4	1	1	4	4	5	5	5	2	1	1	1	2	1	5	1	5	4	3.625	2.4	3.23077	3.8	2.2	4
930	2	19	1	1	3	3	4	3	5	1	1	2	3	2	4	3	4	5	4	3	2	3	4	4	3	2	3	4	3	3	3	5	5	4	3	7	3.5	3.5	2.92308	3.6	1.8	3.66667
932	1	20	1	1	3	3	4	3	3	3	3	3	3	2	4	3	3	4	2	4	4	4	2	4	4	3	3	3	3	3	3	3	3	3	3	6	3.5	3	3.07692	3.2	2.8	3.33333
933	1	20	1	1	2	3	3	2	3	3	4	2	3	3	5	4	4	5	3	1	2	4	3	1	2	1	1	1	1	1	1	1	1	1	1	6	2.625	1	3.15385	2.6	3	4.33333
935	2	20	1	1	3	3	4	2	2	2	2	1	1	1	2	3	3	5	5	3	5	5	3	5	5	2	2	2	2	2	2	2	2	2	2	3	4.5	2	2.23077	2.8	1.4	2.66667
936	1	21	1	1	1	1	4	1	3	1	1	1	2	1	2	4	4	5	3	4	4	4	3	5	5	1	2	3	3	4	5	4	3	2	2	6	4.125	2.9	2	2	1.2	3.33333
937	2	19	1	1	3	2	2	1	4	2	1	3	3	1	2	3	4	5	4	3	4	5	2	5	5	1	1	2	2	2	3	3	3	3	1	5	4.125	2.1	2.38462	2.4	2	3
938	2	18	1	1	1	1	5	1	5	1	1	1	1	3	5	3	5	5	5	5	5	5	5	5	5	3	3	3	5	5	5	4	5	5	4	6	5	4.2	2.53846	2.6	1.4	4.33333
939	2	20	1	1	1	1	2	1	1	1	1	1	2	1	2	2	2	5	5	4	4	5	5	5	5	3	3	3	4	2	5	5	5	4	5	6	4.75	3.9	1.38462	1.2	1.2	2
942	1	19	1	2	5	4	4	4	4	3	3	2	3	2	3	2	4	4	4	4	4	4	4	4	4	1	1	1	1	1	1	2	1	1	1	3	4	1.1	3.30769	4.2	2.6	3
943	1	20	1	2	4	3	1	3	3	2	1	1	4	1	5	5	5	5	1	2	1	5	1	5	4	1	1	1	2	3	5	5	2	1	1	3	3	2.2	2.92308	2.8	1.8	5
944	1	20	1	1	4	4	5	1	4	3	5	3	5	1	5	1	5	5	4	1	1	3	2	2	3	3	5	4	5	1	5	5	5	1	1	6	2.625	3.5	3.53846	3.6	3.4	3.66667
946	1	19	1	2	3	3	3	3	3	3	3	2	2	2	3	2	3	5	5	4	4	4	2	5	5	2	2	2	3	2	3	2	3	2	2	5	4.25	2.3	2.69231	3	2.4	2.66667
947	1	20	1	1	1	5	5	3	3	1	1	1	1	1	5	5	5	5	3	5	4	5	3	5	5	3	3	3	3	3	3	3	3	3	3	7	4.375	3	2.84615	3.4	1	5
948	2	20	1	2	3	3	5	2	3	3	2	2	3	2	4	2	3	5	5	3	3	5	1	5	5	2	1	2	3	2	4	2	4	3	1	6	4	2.4	2.84615	3.2	2.4	3
949	1	19	1	1	4	2	4	2	4	3	3	4	4	3	4	3	5	5	4	4	4	4	3	4	4	4	3	4	3	4	3	4	3	4	3	1	4	3.5	3.46154	3.2	3.4	4
950	2	20	1	2	3	3	3	2	4	1	1	1	3	1	3	3	3	5	3	3	4	5	3	4	4	1	1	1	2	3	2	2	3	1	2	6	3.875	1.8	2.38462	3	1.4	3
951	2	20	1	1	3	2	2	1	3	1	1	1	3	1	1	2	2	5	4	4	3	3	4	5	5	2	1	2	2	2	3	2	2	1	1	3	4.125	1.8	1.76923	2.2	1.4	1.66667
952	2	19	1	1	5	1	5	1	3	3	3	2	3	1	4	3	3	5	4	5	5	5	1	5	5	5	5	5	3	2	4	4	4	2	4	10	4.375	3.8	2.84615	3	2.4	3.33333
953	2	20	1	1	3	3	3	3	3	2	3	3	3	2	3	3	3	4	2	4	4	4	4	4	4	2	2	2	3	2	4	4	3	3	1	6	3.75	2.6	2.84615	3	2.6	3
954	2	21	1	1	1	1	2	1	2	1	1	1	1	1	2	3	1	5	4	2	4	5	2	5	5	1	1	1	1	1	3	1	1	1	1	6	4	1.2	1.38462	1.4	1	2
955	1	19	1	1	3	3	4	3	3	2	2	2	2	1	3	3	3	5	5	3	3	5	5	5	5	1	1	2	2	3	3	1	2	1	1	6	4.5	1.7	2.61538	3.2	1.8	3
956	2	20	1	1	4	3	3	3	3	3	3	4	5	4	5	3	4	5	4	3	4	5	4	5	5	2	2	3	3	3	5	3	3	5	5	1	4.375	3.4	3.61538	3.2	3.8	4
958	1	20	1	1	2	3	3	2	2	2	2	2	2	2	3	4	2	5	5	4	4	5	4	5	5	1	1	1	1	2	2	2	2	1	2	5	4.625	1.5	2.38462	2.4	2	3
959	2	20	1	1	4	3	3	2	2	3	2	2	2	3	3	3	4	5	3	2	3	4	3	4	4	2	1	3	2	1	3	3	3	2	2	6	3.5	2.2	2.76923	2.8	2.4	3.33333
961	2	19	1	1	5	2	1	1	3	1	2	1	5	3	5	5	5	5	5	4	5	5	5	5	5	5	5	5	4	2	5	4	4	4	4	6	4.875	4.2	3	2.4	2.4	5
963	2	19	1	1	3	2	5	1	4	1	1	1	3	1	5	4	3	5	4	4	4	5	3	5	5	2	3	2	3	2	2	5	5	2	2	4	4.375	2.8	2.61538	3	1.4	4
964	1	20	1	1	3	2	3	2	3	2	2	3	2	2	2	2	3	4	2	4	3	4	2	4	3	3	3	4	4	2	4	4	4	3	3	3	3.25	3.4	2.38462	2.6	2.2	2.33333
966	1	20	1	2	3	2	4	2	4	1	1	1	1	1	3	3	4	5	5	3	4	5	4	5	5	2	2	1	4	2	4	4	2	2	2	4	4.5	2.5	2.30769	3	1	3.33333
967	2	20	1	1	4	3	5	5	5	2	2	2	4	5	5	4	5	5	3	3	3	4	3	4	4	1	2	3	2	2	5	4	1	1	1	6	3.625	2.2	3.92308	4.4	3	4.66667
969	1	20	1	1	4	2	4	2	4	2	2	4	4	4	4	2	4	4	3	3	3	3	3	5	3	3	3	3	3	3	3	3	3	3	3	5	3.375	3	3.23077	3.2	3.2	3.33333
970	1	19	1	1	1	1	3	1	3	1	1	3	3	1	2	4	2	5	5	5	5	5	5	5	5	3	3	3	3	3	5	3	3	3	3	4	5	3.2	2	1.8	1.8	2.66667
972	1	19	1	2	2	2	3	2	3	2	3	2	3	2	2	3	3	4	4	2	4	4	4	4	4	2	2	2	2	2	2	2	2	2	2	5	3.75	2	2.46154	2.4	2.4	2.66667
974	1	19	1	1	5	3	3	3	4	2	2	3	4	3	5	3	5	5	3	4	3	4	4	4	4	3	3	3	3	2	3	1	2	2	3	3	3.875	2.5	3.46154	3.6	2.8	4.33333
975	1	21	1	2	1	3	3	3	3	3	3	3	3	1	3	3	3	5	5	3	4	5	5	5	5	1	1	1	1	1	1	1	1	1	1	4	4.625	1	2.69231	2.6	2.6	3
976	2	19	1	1	3	2	3	1	3	3	2	4	4	4	4	3	4	5	3	3	4	5	2	4	4	3	4	3	3	3	3	4	4	4	4	5	3.75	3.5	3.07692	2.4	3.4	3.66667
977	1	21	1	2	3	3	3	3	3	1	3	1	3	1	5	4	4	5	5	4	4	5	5	5	4	1	4	4	3	1	4	3	2	1	1	5	4.625	2.4	2.84615	3	1.8	4.33333
979	1	19	1	1	3	4	2	3	2	2	2	2	2	1	3	3	3	5	5	4	5	5	5	5	5	3	3	3	3	3	3	3	3	3	3	3	4.875	3	2.46154	2.8	1.8	3
983	1	21	1	2	2	2	2	2	1	3	2	2	3	2	4	3	4	5	4	3	3	4	4	5	4	1	2	4	3	1	3	4	2	1	2	4	4	2.3	2.46154	1.8	2.4	3.66667
984	1	20	1	1	2	1	2	4	2	4	2	1	2	1	4	3	4	5	5	3	5	5	3	5	5	1	1	1	3	1	5	3	3	3	2	4	4.5	2.3	2.46154	2.2	2	3.66667
985	2	19	1	1	3	1	4	1	4	1	1	1	4	1	3	4	4	5	5	4	4	5	5	5	5	3	3	3	5	3	5	5	5	5	5	8	4.75	4.2	2.46154	2.6	1.6	3.66667
986	1	21	1	1	3	3	3	3	3	3	1	3	3	3	3	5	3	5	5	3	5	5	3	5	5	1	1	4	2	1	5	1	5	5	3	6	4.5	2.8	3	3	2.6	3.66667
988	1	20	1	1	1	1	1	1	1	1	1	1	1	1	1	5	1	5	5	5	5	5	5	5	5	2	1	2	2	1	2	2	2	1	1	1	5	1.6	1.30769	1	1	2.33333
989	1	21	1	2	4	4	5	3	3	1	1	1	2	1	2	2	2	5	5	3	5	5	5	5	5	1	1	3	4	1	4	1	1	1	2	2	4.75	1.9	2.38462	3.8	1.2	2
990	1	20	1	1	2	1	5	1	3	1	1	4	2	2	3	3	2	5	5	5	4	4	5	5	4	4	3	4	4	4	4	4	4	2	4	8	4.625	3.7	2.30769	2.4	2	2.66667
994	2	20	1	1	1	2	1	2	1	3	3	3	3	2	2	3	2	3	3	3	3	3	3	3	3	1	1	1	1	1	1	1	1	1	1	5	3	1	2.15385	1.4	2.8	2.33333
995	1	20	1	1	5	1	5	5	5	5	5	5	5	5	5	1	5	5	2	1	1	1	1	4	4	1	1	1	1	1	1	1	1	5	1	3	2.375	1.4	4.38462	4.2	5	3.66667
996	1	22	2	1	5	1	5	1	5	4	4	5	5	4	5	1	2	5	4	5	5	5	3	5	3	2	4	2	5	1	4	2	2	2	2	4	4.375	2.6	3.61538	3.4	4.4	2.66667
998	1	20	1	1	5	1	5	1	5	1	1	5	5	5	5	1	5	5	1	5	5	5	1	5	5	2	3	4	4	3	3	3	3	2	3	6	4	3	3.46154	3.4	3.4	3.66667
999	1	20	1	2	3	3	3	3	3	3	3	3	3	3	3	3	3	3	3	3	3	3	3	3	3	3	3	3	3	3	3	3	3	3	3	5	3	3	3	3	3	3
1000	2	20	1	1	3	1	3	1	2	1	1	3	1	1	2	1	5	5	4	2	4	5	3	3	5	1	3	5	3	1	5	5	5	1	5	4	3.875	3.4	1.92308	2	1.4	2.66667
1001	1	20	1	1	5	1	5	4	5	1	3	1	5	5	5	5	5	5	4	3	3	3	4	4	4	2	2	2	2	2	5	4	2	2	2	6	3.75	2.5	3.84615	4	3	5
1002	1	21	1	1	2	3	4	2	3	2	2	2	2	2	4	4	4	5	5	3	4	4	4	5	5	1	1	1	1	1	4	1	1	1	1	4	4.375	1.3	2.76923	2.8	2	4
1003	2	20	1	1	4	3	4	3	2	2	1	3	3	2	2	3	4	5	5	3	4	4	5	5	4	4	4	4	4	4	4	4	4	4	4	4	4.375	4	2.76923	3.2	2.2	3
1004	1	20	1	2	2	2	3	1	4	1	1	2	4	1	4	3	5	5	5	5	5	5	1	5	5	2	2	2	2	2	2	2	2	2	2	3	4.5	2	2.53846	2.4	1.8	4
1006	2	20	1	1	2	1	3	1	3	3	1	3	3	1	2	4	4	5	5	5	5	5	3	5	5	5	2	2	2	2	5	3	4	5	5	5	4.75	3.5	2.38462	2	2.2	3.33333
1009	1	21	1	2	4	2	2	4	2	2	2	2	4	2	4	4	4	5	5	4	4	5	5	5	5	1	1	4	4	1	5	1	5	5	1	5	4.75	2.8	2.92308	2.8	2.4	4
1010	1	19	1	1	3	2	3	2	4	2	2	2	4	2	3	3	3	5	4	3	2	4	4	4	4	3	3	3	4	5	5	5	5	4	5	4	3.75	4.2	2.69231	2.8	2.4	3
1012	2	19	1	2	2	3	2	2	2	3	3	1	1	1	2	3	2	5	5	3	5	5	4	5	5	2	2	2	3	2	3	2	2	2	3	5	4.625	2.3	2.07692	2.2	1.8	2.33333
1013	2	19	1	1	4	2	4	2	3	2	2	2	2	2	4	3	3	5	4	4	4	4	3	5	5	2	3	3	3	2	3	4	4	3	1	4	4.25	2.8	2.69231	3	2	3.33333
1014	2	19	1	1	3	3	3	3	3	3	3	3	4	3	3	3	3	5	5	3	4	5	5	5	5	4	4	4	3	3	3	3	3	3	3	6	4.625	3.3	3.07692	3	3.2	3
1016	2	21	1	1	2	2	4	2	4	2	2	2	4	2	2	2	4	5	5	3	4	5	5	5	5	2	2	2	3	3	5	3	3	4	2	5	4.625	2.9	2.61538	2.8	2.4	2.66667
1017	1	19	1	2	5	4	5	4	5	1	2	1	1	1	2	4	5	5	4	2	3	4	4	5	5	1	1	1	1	1	1	1	1	1	1	3	4	1	3.07692	4.6	1.2	3.66667
1018	1	20	1	2	3	3	3	3	3	3	3	3	3	3	3	3	3	3	4	3	4	3	3	4	3	2	2	2	3	2	2	2	2	2	2	2	3.375	2.1	3	3	3	3
1019	2	20	1	1	5	1	5	1	4	1	2	2	5	2	5	5	5	5	2	1	1	4	4	3	3	1	4	1	1	1	1	1	4	1	3	3	2.875	1.8	3.30769	3.2	2.4	5
1020	1	20	1	1	5	4	5	4	5	1	2	1	2	3	5	5	5	5	2	2	1	2	1	2	3	2	4	2	2	2	2	4	2	2	2	3	2.25	2.4	3.61538	4.6	1.8	5
1021	1	20	1	2	2	2	3	2	2	3	3	3	2	2	3	4	3	5	5	4	4	5	4	4	5	3	3	2	4	5	5	3	4	2	2	5	4.5	3.3	2.61538	2.2	2.6	3.33333
1022	1	19	1	1	2	1	4	4	2	2	2	2	1	1	1	3	1	5	5	4	4	4	4	4	5	1	1	3	4	1	5	3	3	1	1	5	4.375	2.3	2	2.6	1.6	1.66667
1023	2	20	1	2	3	3	5	3	3	1	2	1	3	1	3	3	3	5	4	4	4	5	3	5	4	3	3	2	3	2	5	4	5	4	2	4	4.25	3.3	2.61538	3.4	1.6	3
1024	1	21	1	1	4	2	4	2	4	2	2	2	3	3	3	2	3	3	2	4	4	3	4	3	3	1	1	2	2	3	4	3	3	3	3	3	3.25	2.5	2.76923	3.2	2.4	2.66667
1025	1	19	1	1	5	1	5	1	5	1	1	3	5	5	5	5	5	4	3	4	3	3	3	3	3	3	3	3	3	3	3	3	3	3	3	4	3.25	3	3.61538	3.4	3	5
1026	1	20	1	1	5	1	5	1	3	1	1	1	2	2	3	2	2	3	5	4	4	4	4	5	5	3	3	3	3	3	3	3	3	3	3	5	4.25	3	2.23077	3	1.4	2.33333
1027	2	20	1	1	5	1	5	1	5	1	1	5	5	5	5	1	5	5	5	5	5	5	1	5	5	5	5	5	5	5	5	5	5	5	5	8	4.5	5	3.46154	3.4	3.4	3.66667
1028	1	21	1	2	3	3	4	3	3	1	2	1	3	1	4	4	4	5	5	4	4	5	4	5	5	1	4	4	3	1	4	3	4	1	1	5	4.625	2.6	2.76923	3.2	1.6	4
1029	1	19	1	1	4	1	5	1	4	2	2	1	4	4	3	2	4	5	5	5	5	5	3	5	5	3	5	5	5	3	5	5	5	5	5	5	4.75	4.6	2.84615	3	2.6	3
1030	1	19	1	1	2	1	3	1	2	1	1	2	5	2	2	1	2	5	5	5	5	5	5	5	5	1	1	3	4	1	5	5	5	3	1	6	5	2.9	1.92308	1.8	2.2	1.66667
1031	1	20	1	1	2	1	1	1	1	2	1	1	1	1	1	1	1	5	5	5	5	5	3	5	5	1	1	2	3	3	5	5	5	3	2	5	4.75	3	1.15385	1.2	1.2	1
1032	2	20	1	1	5	1	5	1	5	1	1	5	5	5	5	5	1	5	1	5	5	5	1	5	5	5	5	5	5	5	5	5	5	5	5	3	4	5	3.46154	3.4	3.4	3.66667
1033	2	19	1	2	3	2	4	3	3	2	2	3	3	2	3	3	3	5	5	2	3	4	2	5	5	1	1	2	2	2	3	4	4	3	3	4	3.875	2.5	2.76923	3	2.4	3
1034	2	21	1	2	3	5	5	4	4	1	5	2	2	1	5	1	5	5	4	1	1	4	4	5	2	2	1	1	1	1	1	1	2	2	5	4	3.25	1.7	3.30769	4.2	2.2	3.66667
1035	1	18	1	1	1	1	2	3	3	3	3	3	3	2	3	3	3	5	5	2	5	5	3	5	5	5	5	5	5	5	5	5	5	5	5	1	4.375	5	2.53846	2	2.8	3
1036	2	20	1	1	3	1	2	2	3	3	3	4	4	4	5	5	5	5	5	5	5	5	5	5	5	1	1	1	3	1	5	1	1	1	1	6	5	1.6	3.38462	2.2	3.6	5
1037	2	18	1	1	1	1	3	2	3	1	2	2	2	2	4	4	4	4	5	3	3	4	5	4	4	1	1	1	1	1	1	1	1	1	1	5	4	1	2.38462	2	1.8	4
1038	1	20	1	1	3	3	1	2	2	3	3	3	4	1	5	4	5	5	3	1	1	3	3	3	3	1	1	3	1	1	2	1	1	1	1	5	2.75	1.3	3	2.2	2.8	4.66667
1039	1	20	1	1	2	1	2	1	2	2	2	3	3	1	3	1	4	5	4	4	4	5	4	5	5	3	2	4	5	2	5	5	5	1	4	6	4.5	3.6	2.07692	1.6	2.2	2.66667
1040	1	20	1	1	2	2	2	1	2	3	2	2	3	1	3	2	4	3	5	3	3	3	4	5	3	1	1	1	1	1	4	2	2	2	2	4	3.625	1.7	2.23077	1.8	2.2	3
1042	2	19	1	1	4	4	4	2	3	3	2	2	2	1	1	5	1	5	5	5	2	5	5	5	5	2	1	1	1	1	3	2	4	2	1	7	4.625	1.8	2.61538	3.4	2	2.33333
1044	1	20	1	1	2	1	3	1	3	1	1	5	2	1	3	3	3	5	5	3	5	5	5	5	5	1	1	4	4	1	5	3	5	1	1	5	4.75	2.6	2.23077	2	2	3
1048	2	19	1	1	5	2	5	3	2	3	3	2	5	2	4	5	5	5	4	4	3	5	4	4	4	1	1	2	1	1	3	1	1	2	2	3	4.125	1.5	3.53846	3.4	3	4.66667
1049	2	20	1	1	5	1	5	1	5	1	1	2	2	1	2	3	3	5	4	3	3	4	3	5	5	2	2	3	3	3	3	3	3	3	3	3	4	2.8	2.46154	3.4	1.4	2.66667
1050	1	19	1	1	3	3	4	3	3	2	3	3	3	3	3	2	4	5	4	2	2	4	3	1	2	2	2	2	3	2	2	2	2	2	2	4	2.875	2.1	3	3.2	2.8	3
1051	1	22	1	1	2	2	4	2	3	1	1	3	3	1	4	2	2	5	5	2	4	5	5	5	5	5	5	5	3	3	3	3	3	4	3	6	4.5	3.7	2.30769	2.6	1.8	2.66667
1052	1	19	1	1	3	2	5	1	4	1	2	4	4	4	4	1	5	5	5	5	5	5	1	5	5	3	1	4	4	1	5	1	5	5	5	4	4.5	3.4	3.07692	3	3	3.33333
1053	1	20	1	1	1	1	5	1	5	2	3	2	3	2	4	2	4	5	5	3	5	5	1	5	5	1	2	3	3	1	3	3	3	3	3	5	4.25	2.5	2.69231	2.6	2.4	3.33333
1054	1	21	1	1	3	2	3	2	2	2	2	2	3	2	4	3	4	5	4	3	4	4	4	5	4	2	3	2	2	1	3	3	3	3	2	7	4.125	2.4	2.61538	2.4	2.2	3.66667
1056	1	19	1	1	3	3	5	1	5	1	1	5	5	5	5	1	5	5	1	5	5	5	1	5	5	5	5	5	5	5	5	5	5	5	5	10	4	5	3.46154	3.4	3.4	3.66667
1057	1	19	1	1	2	1	3	1	2	1	1	3	2	2	3	1	5	5	5	2	3	3	4	4	5	3	3	4	4	3	5	4	4	4	4	5	3.875	3.8	2.07692	1.8	1.8	3
1058	1	21	1	2	3	3	3	3	3	3	4	2	2	3	3	2	4	5	1	5	5	5	1	5	5	4	4	4	5	5	5	5	5	5	5	7	4	4.7	2.92308	3	2.8	3
1059	1	20	1	1	4	1	4	3	4	1	2	2	2	1	4	5	5	5	4	2	2	3	2	5	4	1	3	4	3	1	4	5	2	1	2	4	3.375	2.6	2.92308	3.2	1.6	4.66667
1060	2	19	1	1	2	2	3	1	2	3	2	3	3	2	4	4	4	5	5	2	2	4	4	2	5	1	1	2	1	1	3	1	1	1	1	5	3.625	1.3	2.69231	2	2.6	4
1061	1	22	1	2	3	3	3	3	3	3	3	3	3	3	3	3	3	3	3	3	3	3	3	3	3	3	3	3	3	3	3	3	3	3	3	8	3	3	3	3	3	3
1062	1	20	1	2	5	3	5	3	4	1	1	3	5	3	5	4	5	5	3	3	3	5	3	4	4	3	3	3	3	3	4	3	3	2	3	6	3.75	3	3.61538	4	2.6	4.66667
1063	1	20	1	2	4	4	3	3	3	2	2	2	3	2	5	4	4	5	4	3	4	5	5	4	4	1	1	3	3	2	4	4	3	2	3	5	4.25	2.6	3.15385	3.4	2.2	4.33333
1065	1	19	1	1	5	1	5	1	5	1	1	1	2	2	3	3	4	4	5	4	4	5	4	5	5	2	4	4	3	3	4	4	4	4	4	6	4.5	3.6	2.61538	3.4	1.4	3.33333
1066	1	21	1	1	2	1	5	1	5	1	1	5	3	1	1	3	3	3	5	5	5	5	3	5	5	2	1	5	3	1	5	3	3	1	3	7	4.5	2.7	2.46154	2.8	2.2	2.33333
1067	1	19	1	1	5	1	5	1	5	1	1	3	3	3	5	3	3	5	5	2	5	5	1	5	5	3	3	3	3	3	3	3	3	3	3	5	4.125	3	3	3.4	2.2	3.66667
1068	1	21	1	2	5	1	5	1	3	1	1	1	2	1	3	4	5	2	4	1	2	5	3	5	5	3	3	3	3	3	3	3	3	3	3	2	3.375	3	2.53846	3	1.2	4
1069	1	20	1	1	2	3	2	4	2	1	1	1	3	2	2	3	3	5	5	5	5	5	5	5	5	3	1	3	3	3	3	1	1	1	1	4	5	2	2.23077	2.6	1.6	2.66667
1070	1	20	1	2	4	1	4	1	3	1	1	3	3	3	5	2	4	5	5	5	5	5	4	5	5	1	1	3	3	3	3	3	3	3	2	5	4.875	2.5	2.69231	2.6	2.2	3.66667
1071	2	20	1	2	5	3	4	2	3	3	3	3	4	2	4	4	4	3	3	2	2	3	4	3	3	1	1	1	1	1	3	1	3	3	3	2	2.875	1.8	3.38462	3.4	3	4
1072	1	20	1	1	2	2	2	2	2	1	1	2	1	1	2	2	2	5	2	4	4	5	4	5	5	1	1	2	1	1	5	2	4	1	2	5	4.25	2	1.69231	2	1.2	2
1074	1	20	1	1	1	1	1	1	1	1	1	2	2	2	4	3	3	5	5	3	5	5	4	5	5	3	3	3	2	3	5	5	5	5	5	6	4.625	3.9	1.76923	1	1.6	3.33333
1077	2	19	1	1	3	2	4	3	4	2	2	2	3	4	4	4	4	5	5	4	5	5	4	5	5	1	1	3	2	2	4	3	2	2	2	4	4.75	2.2	3.15385	3.2	2.6	4
1078	2	20	1	1	5	1	5	1	5	2	3	2	2	2	5	4	3	5	5	3	3	3	4	3	4	1	2	1	1	2	4	3	4	4	2	3	3.75	2.4	3.07692	3.4	2.2	4
1080	1	20	1	1	3	3	4	3	3	2	2	2	3	3	3	4	4	5	5	4	4	5	4	5	5	2	2	5	4	5	4	4	3	2	2	4	4.625	3.3	3	3.2	2.4	3.66667
1081	2	19	1	1	5	1	5	1	3	2	2	2	3	1	3	3	3	5	5	4	4	5	4	5	5	3	3	3	3	3	3	4	4	3	2	6	4.625	3.1	2.61538	3	2	3
1082	1	20	1	2	2	1	2	2	2	1	1	1	3	1	3	4	3	5	5	4	5	5	3	5	5	1	2	2	2	2	3	4	4	3	2	4	4.625	2.5	2	1.8	1.4	3.33333
1083	1	19	1	2	4	1	4	3	4	1	1	2	4	1	5	5	5	5	3	3	3	3	3	3	2	1	3	1	1	1	1	3	1	1	1	3	3.125	1.4	3.07692	3.2	1.8	5
1084	2	20	1	1	4	3	3	3	3	2	3	4	5	3	3	2	4	5	5	5	5	5	3	5	5	1	1	1	1	1	1	3	3	3	1	4	4.75	1.6	3.23077	3.2	3.4	3
1085	1	19	1	1	1	1	1	1	1	1	1	1	1	1	1	5	1	5	5	5	5	5	5	5	5	1	1	2	1	1	5	1	1	1	1	1	5	1.5	1.30769	1	1	2.33333
1087	1	20	1	1	2	1	3	2	3	1	1	2	4	2	3	4	3	5	4	4	4	4	3	4	4	2	3	3	4	4	4	5	4	3	2	5	4	3.4	2.38462	2.2	2	3.33333
1088	2	21	1	1	4	2	3	3	3	4	3	4	4	3	5	4	5	5	4	3	4	4	4	4	4	2	3	1	3	1	3	4	3	2	3	5	4	2.5	3.61538	3	3.6	4.66667
1089	2	20	1	1	2	3	4	3	4	2	2	2	2	1	3	4	2	5	5	2	3	4	4	4	5	1	2	1	3	2	4	4	4	4	1	3	4	2.6	2.61538	3.2	1.8	3
1090	1	20	1	1	5	4	4	4	4	3	3	3	2	4	4	3	4	5	4	3	2	2	1	3	3	1	2	3	2	1	2	3	2	3	2	5	2.875	2.1	3.61538	4.2	3	3.66667
1091	1	21	1	2	5	1	5	1	5	1	1	5	3	1	3	3	3	5	5	5	5	5	5	5	5	5	5	5	5	5	5	3	3	3	5	4	5	4.4	2.84615	3.4	2.2	3
1092	1	20	1	2	5	1	5	1	3	3	3	3	3	3	3	3	5	5	4	2	3	4	3	5	5	2	3	2	2	2	3	3	4	3	3	3	3.875	2.7	3.15385	3	3	3.66667
1093	1	21	1	1	3	2	3	3	3	2	2	3	4	3	3	3	3	5	4	5	4	5	3	4	4	5	5	4	5	5	5	5	5	5	5	6	4.25	4.9	2.84615	2.8	2.8	3
1095	1	19	1	1	5	1	5	1	5	1	1	5	4	4	4	2	4	5	5	3	4	4	4	5	4	1	1	1	1	1	1	1	1	1	1	4	4.25	1	3.23077	3.4	3	3.33333
1097	1	20	1	1	3	2	4	1	5	2	1	2	3	3	5	3	3	4	3	5	5	5	4	1	1	1	2	2	2	2	3	4	4	3	4	6	3.5	2.7	2.84615	3	2.2	3.66667
1098	1	20	1	1	5	4	5	3	4	2	3	4	4	2	4	2	4	3	5	3	3	4	4	5	4	1	4	3	4	1	3	4	1	1	1	6	3.875	2.3	3.53846	4.2	3	3.33333
1099	2	20	1	1	1	2	3	3	3	3	3	2	3	1	3	4	3	5	5	2	3	5	3	5	3	3	3	5	4	1	5	1	1	1	1	5	3.875	2.5	2.61538	2.4	2.4	3.33333
1101	2	20	1	1	5	1	5	1	5	1	1	5	5	5	5	1	5	5	5	5	5	5	5	5	5	1	1	1	1	1	5	5	5	1	5	5	5	2.6	3.46154	3.4	3.4	3.66667
1102	1	19	1	1	1	4	2	1	2	2	2	2	2	1	1	1	2	5	5	3	4	5	3	4	5	3	3	4	3	2	4	3	4	3	2	8	4.25	3.1	1.76923	2	1.8	1.33333
1104	2	20	1	1	5	1	5	1	1	1	1	1	1	1	1	1	5	5	5	5	5	5	1	5	5	1	5	5	5	5	5	5	5	5	5	1	4.5	4.6	1.92308	2.6	1	2.33333
1105	2	20	1	2	3	2	4	1	3	1	2	1	3	1	4	3	4	5	5	5	5	5	1	5	5	3	3	3	3	2	3	4	4	3	3	5	4.5	3.1	2.46154	2.6	1.6	3.66667
1106	1	#NULL!	1	2	1	1	1	5	5	1	1	1	5	1	1	5	1	5	5	1	1	1	1	1	1	1	1	1	1	1	1	1	1	1	1	2	2	1	2.23077	2.6	1.8	2.33333
1107	1	21	1	2	3	2	4	4	3	3	5	4	4	4	4	3	3	3	2	4	4	4	2	2	2	2	2	2	2	2	2	2	4	4	3	5	2.875	2.5	3.53846	3.2	4	3.33333
1108	2	21	1	2	2	3	3	3	3	2	1	1	2	2	2	4	3	5	5	4	4	4	4	4	5	1	1	1	1	1	3	3	3	1	1	3	4.375	1.6	2.38462	2.8	1.6	3
1109	1	19	1	1	1	5	1	1	1	1	1	1	1	1	1	1	1	5	5	5	5	5	5	5	5	2	2	5	5	3	5	2	2	5	5	5	5	3.6	1.30769	1.8	1	1
1110	2	20	1	1	1	1	2	1	1	2	2	2	3	2	3	3	3	5	5	3	5	5	4	5	5	1	1	5	3	1	5	1	1	1	1	5	4.625	2	2	1.2	2.2	3
1111	1	21	1	2	5	1	5	1	3	1	1	2	2	1	3	1	3	5	5	5	1	4	1	5	5	1	1	5	5	5	5	5	5	1	1	1	3.875	3.4	2.23077	3	1.4	2.33333
1112	2	20	1	2	2	1	3	2	3	1	1	3	4	2	4	3	4	5	5	1	4	4	4	5	5	1	1	1	4	3	5	4	4	3	3	4	4.125	2.9	2.53846	2.2	2.2	3.66667
1114	1	19	1	2	4	2	4	2	4	2	2	4	4	4	4	2	4	4	5	4	2	4	2	4	4	4	4	4	4	4	4	4	4	4	4	3	3.625	4	3.23077	3.2	3.2	3.33333
1115	2	23	1	1	3	2	2	1	1	2	2	2	3	1	3	3	3	5	5	4	4	4	4	5	4	2	2	2	4	4	4	4	4	5	4	4	4.375	3.5	2.15385	1.8	2	3
1118	2	20	1	1	3	3	3	3	3	3	3	3	3	2	3	2	3	5	4	5	5	5	4	5	5	1	1	1	1	1	5	1	5	5	1	5	4.75	2.2	2.84615	3	2.8	2.66667
1120	1	20	1	1	3	3	3	3	3	3	3	3	3	3	4	3	3	5	5	2	4	4	4	5	4	3	2	3	3	3	4	2	3	2	3	3	4.125	2.8	3.07692	3	3	3.33333
1121	1	20	1	1	5	3	5	3	5	3	3	3	3	3	5	1	5	5	5	3	3	3	3	3	3	1	1	3	3	1	1	5	1	1	1	6	3.5	1.8	3.61538	4.2	3	3.66667
1122	1	21	1	2	2	2	4	2	3	3	2	3	2	2	3	2	2	3	4	3	3	4	3	4	4	4	4	4	4	4	4	3	4	4	4	4	3.5	3.9	2.46154	2.6	2.4	2.33333
1123	1	19	1	2	4	3	3	3	3	2	2	1	3	2	3	3	3	5	4	3	3	3	3	5	4	5	5	5	2	3	4	3	3	3	3	3	3.75	3.6	2.69231	3.2	2	3
1124	2	18	1	2	2	3	4	3	2	2	2	2	3	2	3	2	4	4	4	3	4	4	4	5	5	2	3	3	4	4	4	4	4	2	3	3	4.125	3.3	2.61538	2.8	2.2	3
1128	1	20	1	1	2	3	3	4	2	4	4	2	2	2	2	4	2	5	5	5	5	5	5	5	5	1	1	2	2	2	5	2	2	2	2	7	5	2.1	2.76923	2.8	2.8	2.66667
1129	2	21	1	2	5	4	4	4	4	3	3	2	4	3	4	1	3	4	2	2	2	3	3	3	4	2	2	2	3	2	3	2	3	2	3	2	2.875	2.4	3.38462	4.2	3	2.66667
1130	1	20	1	2	3	2	3	1	4	1	2	3	4	2	3	3	4	5	4	4	5	5	5	5	5	2	2	4	3	2	5	5	4	3	3	3	4.75	3.3	2.69231	2.6	2.4	3.33333
1131	1	20	1	2	3	1	5	1	5	1	1	5	5	5	5	1	5	5	4	2	3	3	1	3	5	5	5	5	5	5	5	5	5	5	5	5	3.25	5	3.30769	3	3.4	3.66667
1132	2	19	1	1	5	1	5	3	3	3	1	2	2	1	1	1	1	5	5	5	5	5	5	5	5	3	3	3	4	3	3	4	4	3	3	6	5	3.3	2.23077	3.4	1.8	1
1133	1	20	1	1	4	3	2	2	1	2	3	3	4	2	4	4	4	5	4	3	3	4	1	5	5	2	3	2	2	2	3	4	4	2	1	6	3.75	2.5	2.92308	2.4	2.8	4
1134	1	20	1	2	5	1	5	1	5	1	1	5	5	5	5	4	4	5	5	2	2	5	1	5	5	2	5	2	5	3	5	5	5	5	5	3	3.75	4.2	3.61538	3.4	3.4	4.33333
1135	2	20	1	1	5	1	4	1	3	1	1	2	4	4	4	3	4	5	5	3	3	5	2	4	4	2	2	2	2	2	2	2	2	2	2	6	3.875	2	2.84615	2.8	2.4	3.66667
1137	2	20	1	2	4	4	4	2	2	1	1	1	2	2	3	3	4	5	5	4	5	5	4	5	5	2	2	3	4	2	4	2	4	3	3	3	4.75	2.9	2.53846	3.2	1.4	3.33333
1138	1	20	1	1	5	1	5	1	5	1	1	3	3	5	5	1	5	5	5	5	5	5	1	5	5	5	5	5	5	3	5	5	5	5	5	1	4.5	4.8	3.15385	3.4	2.6	3.66667
1139	1	20	1	1	4	2	4	2	4	2	2	4	4	4	4	2	3	4	2	4	4	4	2	4	4	4	4	4	4	4	4	4	4	4	4	3	3.5	4	3.15385	3.2	3.2	3
1140	2	21	1	1	4	4	4	2	2	2	4	2	4	3	4	4	4	4	5	4	4	5	5	5	4	1	2	3	2	1	3	2	2	2	1	6	4.5	1.9	3.30769	3.2	3	4
1141	2	21	1	2	1	1	3	1	3	2	2	2	2	2	2	3	3	5	5	4	4	4	5	5	5	3	4	4	3	2	4	4	4	2	2	5	4.625	3.2	2.07692	1.8	2	2.66667
1146	1	20	1	1	1	2	2	1	1	2	3	1	1	1	2	2	2	4	4	2	2	4	2	4	4	1	3	2	1	1	3	4	1	1	1	5	3.25	1.8	1.61538	1.4	1.6	2
1147	2	20	1	2	5	1	4	1	3	1	1	3	5	2	3	2	4	5	5	5	5	5	3	5	5	2	2	2	5	2	5	5	5	1	1	6	4.75	3	2.69231	2.8	2.4	3
1148	1	19	1	1	2	2	4	3	3	3	4	3	4	3	4	4	4	3	4	3	3	4	3	4	4	2	2	3	3	3	3	3	3	3	3	5	3.5	2.8	3.30769	2.8	3.4	4
1150	1	20	1	1	1	1	1	1	1	1	1	1	1	1	5	1	5	5	5	5	5	5	1	5	5	5	5	5	5	5	5	5	5	5	5	8	4.5	5	1.61538	1	1	3.66667
1152	1	20	1	1	4	4	3	3	3	2	4	3	4	2	4	4	4	5	3	3	3	4	2	5	3	2	4	2	2	2	3	4	4	3	1	6	3.5	2.7	3.38462	3.4	3	4
1153	2	20	1	2	3	3	2	3	3	3	3	3	3	2	3	4	3	4	5	2	4	4	4	5	5	1	1	1	4	4	3	3	3	3	1	3	4.125	2.4	2.92308	2.8	2.8	3.33333
1154	1	20	1	2	5	1	5	1	4	2	1	1	2	1	1	3	2	4	2	4	4	4	4	5	5	5	5	5	5	5	5	5	5	5	5	6	4	5	2.23077	3.2	1.4	2
1155	1	20	1	2	5	1	5	1	5	1	1	1	3	1	3	3	3	5	4	3	3	4	2	5	5	1	2	3	3	1	4	4	4	2	3	4	3.875	2.7	2.53846	3.4	1.4	3
1156	2	20	1	2	4	2	4	2	2	2	2	2	4	2	2	2	2	5	5	4	4	4	3	4	4	1	2	2	2	2	3	3	2	2	2	3	4.125	2.1	2.46154	2.8	2.4	2
1157	2	19	1	1	2	3	3	3	3	1	2	1	1	1	1	3	3	4	5	1	5	5	4	5	5	3	4	4	5	3	5	4	3	4	4	7	4.25	3.9	2.07692	2.8	1.2	2.33333
1158	1	19	1	2	1	5	1	5	1	1	1	1	1	1	1	5	1	5	5	5	5	5	5	5	5	5	5	5	5	5	5	5	5	5	5	1	5	5	1.92308	2.6	1	2.33333
1159	1	18	1	2	5	1	5	1	5	1	1	2	5	3	2	3	5	5	5	1	5	5	4	5	5	1	2	3	2	1	5	3	5	2	3	3	4.375	2.7	3	3.4	2.4	3.33333
1160	2	20	1	1	3	3	3	3	3	3	3	3	3	3	3	3	3	3	3	3	3	3	3	3	3	3	3	3	3	3	3	3	3	3	3	6	3	3	3	3	3	3
1166	1	19	1	2	3	3	5	3	3	4	2	1	3	1	4	5	2	5	4	3	1	5	4	5	5	1	1	1	2	1	3	1	2	1	2	6	4	1.5	3	3.4	2.2	3.66667
1170	2	19	1	1	2	2	3	2	2	3	2	3	3	1	3	3	3	5	5	3	5	5	3	5	5	3	3	2	2	2	2	3	3	3	3	6	4.5	2.6	2.46154	2.2	2.4	3
1171	1	21	1	2	3	3	4	2	4	2	2	2	3	3	3	3	3	5	5	4	4	5	4	5	5	2	3	4	3	3	3	3	3	3	3	4	4.625	3	2.84615	3.2	2.4	3
1172	1	20	1	1	3	3	3	3	3	3	3	2	3	2	4	3	4	5	5	4	4	5	4	5	5	2	2	4	4	3	4	3	2	2	2	4	4.625	2.8	3	3	2.6	3.66667
1173	1	20	1	1	5	1	5	1	5	1	1	5	5	5	5	1	5	5	5	5	5	5	5	5	5	5	5	5	5	5	5	5	5	5	5	5	5	5	3.46154	3.4	3.4	3.66667
1174	2	19	1	2	1	1	2	1	2	3	4	2	4	2	2	2	1	5	5	5	3	4	5	5	4	1	1	1	1	1	1	1	1	1	1	3	4.5	1	2.07692	1.4	3	1.66667
1177	2	19	1	1	3	3	3	3	3	3	3	3	3	3	3	3	3	4	3	3	3	3	3	3	3	4	4	4	4	4	4	4	4	3	4	4	3.125	3.9	3	3	3	3
1178	2	20	1	1	1	1	2	2	3	3	3	1	2	1	1	4	4	5	5	5	5	5	5	5	5	2	2	2	4	3	5	5	3	3	3	4	5	3.2	2.15385	1.8	2	3
1180	2	20	1	1	3	3	1	1	1	3	2	3	4	3	2	2	3	5	5	5	5	5	3	5	5	2	1	2	3	3	3	3	3	3	3	4	4.75	2.6	2.38462	1.8	3	2.33333
1181	1	20	1	1	3	3	3	3	3	1	3	2	3	3	4	3	3	3	5	2	4	4	5	4	4	3	3	3	3	1	3	3	3	3	3	10	3.875	2.8	2.84615	3	2.4	3.33333
1182	1	20	1	1	3	3	3	3	3	2	2	3	4	3	3	3	4	4	4	4	4	4	3	4	4	2	2	2	2	2	2	2	2	2	2	6	3.875	2	3	3	2.8	3.33333
1183	1	24	1	1	2	2	3	1	2	1	1	1	1	1	4	3	3	5	4	4	4	5	5	5	5	2	2	4	2	2	5	2	5	5	4	6	4.625	3.3	1.92308	2	1	3.33333
1184	1	20	1	1	1	4	2	4	2	2	2	1	2	1	2	3	4	5	5	4	4	5	4	4	4	2	2	2	3	3	4	3	3	3	3	6	4.375	2.8	2.30769	2.6	1.6	3
1185	2	20	1	1	5	1	5	2	4	1	2	3	4	3	4	3	4	3	3	2	3	3	3	2	2	3	3	3	3	3	3	3	3	3	3	5	2.625	3	3.15385	3.4	2.6	3.66667
1186	1	20	1	1	3	2	3	1	3	2	1	3	2	2	2	2	2	5	4	4	4	5	4	5	5	5	5	3	4	4	4	4	4	4	4	5	4.5	4.1	2.15385	2.4	2	2
1188	2	19	1	1	3	1	3	3	3	3	1	2	2	3	3	2	3	5	5	4	4	4	4	5	5	5	5	5	5	5	5	5	5	5	5	7	4.5	5	2.46154	2.6	2.2	2.66667
1189	2	20	1	2	4	4	4	3	4	3	3	2	5	4	4	3	4	5	5	4	4	5	5	5	5	1	1	3	3	2	4	2	2	3	2	1	4.75	2.3	3.61538	3.8	3.4	3.66667
1190	1	18	1	2	3	3	4	2	3	2	2	2	4	3	4	4	4	4	3	4	4	4	3	4	4	1	1	3	2	1	2	2	2	1	1	5	3.75	1.6	3.07692	3	2.6	4
1191	1	20	1	2	1	1	2	1	2	1	1	1	2	1	2	4	4	5	4	4	4	4	4	5	5	2	2	2	3	3	5	4	3	2	2	5	4.375	2.8	1.76923	1.4	1.2	3.33333
1193	2	22	1	2	5	2	5	2	5	3	1	4	5	5	5	5	5	3	5	5	4	4	2	5	5	3	3	3	3	3	3	3	3	3	3	8	4.125	3	4	3.8	3.6	5
1194	1	22	1	1	3	3	4	2	4	2	2	2	4	2	4	2	4	4	5	3	5	5	3	5	5	2	1	2	2	3	1	1	1	1	1	5	4.375	1.5	2.92308	3.2	2.4	3.33333
1195	2	20	1	1	3	3	3	3	3	2	2	4	3	2	3	4	3	5	3	2	2	3	3	3	3	1	1	2	1	1	2	2	3	2	2	3	3	1.7	2.92308	3	2.6	3.33333
1196	2	20	1	2	5	1	3	1	3	3	2	4	4	4	4	3	3	3	3	3	4	4	3	4	4	1	1	3	2	2	4	2	1	1	3	4	3.5	2	3.07692	2.6	3.4	3.33333
1197	1	20	1	1	1	1	5	1	5	1	1	2	3	3	3	3	3	3	3	3	3	3	3	3	3	3	3	3	3	3	3	3	3	3	3	9	3	3	2.46154	2.6	2	3
1198	2	20	1	2	5	1	5	1	5	1	1	5	5	5	5	4	2	5	1	5	5	5	1	5	5	1	1	1	4	1	4	1	1	1	1	7	4	1.6	3.46154	3.4	3.4	3.66667
1200	1	20	1	2	2	3	3	3	3	2	2	2	2	1	3	4	3	5	4	4	4	4	2	4	4	3	3	3	4	3	4	2	2	3	3	2	3.875	3	2.53846	2.8	1.8	3.33333
1201	1	20	1	2	3	2	2	2	3	2	2	3	2	1	3	3	3	4	5	4	4	5	4	5	5	1	1	4	2	1	3	2	3	4	2	3	4.5	2.3	2.38462	2.4	2	3
1202	1	19	1	1	4	2	4	2	4	2	2	2	4	3	4	3	4	1	4	2	2	3	4	3	3	1	1	1	3	1	2	3	1	3	1	5	2.75	1.7	3.07692	3.2	2.6	3.66667
1204	2	20	1	1	5	1	5	1	5	1	1	5	5	1	1	1	5	5	5	5	5	5	5	5	5	5	5	5	5	5	5	5	5	5	5	5	5	5	2.84615	3.4	2.6	2.33333
1206	2	20	1	1	4	3	3	3	3	4	4	2	3	2	3	4	3	5	4	2	5	4	4	4	4	1	1	1	1	1	3	1	1	1	1	5	4	1.2	3.15385	3.2	3	3.33333
1207	2	20	1	1	1	1	5	1	5	1	1	1	1	1	1	5	1	5	1	5	5	5	5	5	5	1	1	1	1	1	5	1	1	1	1	5	4.5	1.4	1.92308	2.6	1	2.33333
1208	2	20	1	1	3	2	2	2	2	2	2	1	2	1	5	5	4	5	3	2	3	5	2	5	5	1	1	3	2	1	2	1	4	2	1	2	3.75	1.8	2.53846	2.2	1.6	4.66667
1209	2	18	1	2	4	4	4	3	4	2	2	2	4	4	4	3	3	5	5	4	4	5	5	5	5	2	2	3	3	1	3	2	2	3	1	1	4.75	2.2	3.30769	3.8	2.8	3.33333
1210	1	20	1	1	5	1	5	1	5	1	1	5	5	5	5	1	5	5	3	3	3	5	3	3	3	3	3	3	3	3	3	3	3	3	3	3	3.5	3	3.46154	3.4	3.4	3.66667
1211	1	21	2	1	5	3	3	3	3	2	3	3	5	3	2	3	3	5	3	3	3	4	3	3	3	1	1	1	1	1	1	1	1	1	1	5	3.375	1	3.15385	3.4	3.2	2.66667
1212	2	19	1	1	5	3	3	3	4	3	3	3	4	3	4	4	4	5	5	2	4	5	3	4	4	1	1	2	1	3	4	4	3	4	3	4	4	2.6	3.53846	3.6	3.2	4
1214	2	19	1	2	4	2	5	4	5	1	2	2	4	2	4	4	4	4	3	3	4	4	4	4	3	2	1	1	1	1	1	1	1	1	1	1	3.625	1.1	3.30769	4	2.2	4
1215	2	20	1	2	3	1	4	4	3	4	4	2	4	2	3	3	4	4	5	3	3	3	3	5	4	3	3	4	3	4	4	4	4	3	3	3	3.75	3.5	3.15385	3	3.2	3.33333
1217	1	21	1	1	3	1	5	1	2	1	1	2	3	3	5	1	5	5	5	5	5	5	3	5	5	2	2	2	5	5	5	5	5	5	5	3	4.75	4.1	2.53846	2.4	2	3.66667
1219	1	20	1	2	4	4	4	3	3	2	4	3	3	2	3	2	4	5	1	1	1	1	1	2	1	1	1	3	1	1	1	1	1	1	1	4	1.625	1.2	3.15385	3.6	2.8	3
1220	2	19	1	1	1	1	1	1	1	1	1	1	1	1	2	1	2	5	5	5	5	5	5	5	5	5	5	5	5	5	5	5	5	5	5	5	5	5	1.15385	1	1	1.66667
1222	1	20	1	2	3	4	3	4	4	2	1	1	3	2	3	4	4	4	3	2	3	4	3	3	4	1	2	2	2	2	4	3	4	3	3	5	3.25	2.6	2.92308	3.6	1.8	3.66667
1223	2	20	1	2	5	1	5	1	5	1	1	2	5	1	4	1	5	5	5	4	5	5	5	5	5	3	3	3	4	1	3	3	3	3	3	7	4.875	2.9	2.84615	3.4	2	3.33333
1224	1	20	1	1	2	1	4	1	3	1	1	1	1	1	4	5	4	5	5	2	5	5	5	5	5	1	1	1	3	1	2	3	2	1	1	3	4.625	1.6	2.23077	2.2	1	4.33333
1225	2	20	1	2	4	3	4	3	4	2	2	3	3	3	3	3	4	4	5	3	3	4	3	3	4	2	2	2	2	2	3	2	2	2	2	2	3.625	2.1	3.15385	3.6	2.6	3.33333
1226	2	20	1	1	4	2	4	1	1	4	2	4	4	4	4	4	3	5	4	2	3	4	3	4	4	4	2	3	1	1	3	3	3	1	1	6	3.625	2.2	3.15385	2.4	3.6	3.66667
1227	1	21	1	2	3	3	4	3	3	3	3	1	3	3	3	3	3	3	3	3	3	3	3	3	3	1	1	1	1	1	1	1	1	1	1	3	3	1	2.92308	3.2	2.6	3
1229	1	20	1	1	2	2	3	3	4	3	3	2	2	2	2	4	3	4	4	4	4	4	4	5	5	2	2	2	3	3	4	4	3	1	1	5	4.25	2.5	2.69231	2.8	2.4	3
1230	1	19	1	2	4	3	4	4	3	5	5	4	3	5	3	4	3	2	2	3	3	2	3	2	2	1	1	4	4	2	4	2	2	2	1	3	2.375	2.3	3.84615	3.6	4.4	3.33333
1231	1	20	1	2	1	5	1	5	1	5	5	5	2	3	3	3	2	2	4	2	2	2	4	2	2	2	2	2	2	2	2	2	2	2	2	1	2.5	2	3.15385	2.6	4	2.66667
1232	1	20	1	1	1	1	1	5	1	4	5	5	1	1	1	5	2	5	5	4	3	3	3	3	3	3	3	3	3	3	3	3	3	3	3	5	3.625	3	2.53846	1.8	3.2	2.66667
1233	1	21	1	2	4	4	4	4	4	2	2	2	2	2	4	3	3	4	5	2	4	4	4	4	4	2	2	2	2	2	3	3	3	3	3	3	3.875	2.5	3.07692	4	2	3.33333
1234	1	20	1	1	3	2	3	3	3	2	2	2	4	3	4	4	4	5	5	3	3	4	4	5	4	3	3	3	2	2	2	1	1	1	1	7	4.125	1.9	3	2.8	2.6	4
1235	1	20	1	1	5	1	3	1	3	1	1	3	3	2	4	1	3	5	5	5	5	5	5	5	5	2	2	5	4	4	5	4	5	2	2	4	5	3.5	2.38462	2.6	2	2.66667
1236	2	20	1	1	4	2	2	1	1	3	3	4	4	4	4	4	4	5	5	3	3	4	4	4	4	3	2	3	1	1	3	3	1	1	1	6	4	1.9	3.07692	2	3.6	4
1237	2	20	1	1	1	5	1	1	1	2	1	1	5	1	1	2	4	5	3	2	3	3	3	3	3	1	1	1	1	1	1	1	1	1	1	6	3.125	1	2	1.8	2	2.33333
1238	2	19	1	1	3	3	4	3	3	1	1	2	2	2	3	4	2	5	3	2	3	3	2	4	3	1	1	2	2	1	1	1	2	1	1	6	3.125	1.3	2.53846	3.2	1.6	3
1240	2	19	1	2	4	3	4	2	4	2	2	4	4	3	4	2	4	5	3	4	3	3	3	3	3	4	4	4	3	3	4	3	3	3	3	3	3.375	3.4	3.23077	3.4	3	3.33333
1241	1	20	1	2	5	4	3	3	3	3	3	3	4	2	4	3	3	3	3	3	3	3	3	3	3	3	3	3	3	3	3	3	3	3	3	3	3	3	3.30769	3.6	3	3.33333
1242	2	21	1	2	1	2	2	1	1	1	2	2	4	1	1	4	2	5	5	5	5	5	5	5	5	5	5	3	5	5	5	5	5	5	5	3	5	4.8	1.84615	1.4	2	2.33333
1243	2	19	1	2	3	3	3	3	3	3	3	3	3	3	3	3	3	5	3	3	4	4	2	3	3	4	3	3	3	3	3	3	3	3	3	3	3.375	3.1	3	3	3	3
1244	1	21	1	2	5	2	4	2	4	2	2	2	3	1	4	3	4	5	5	2	4	1	5	4	5	1	1	1	1	1	3	2	3	1	1	1	3.875	1.5	2.92308	3.4	2	3.66667
1245	2	20	1	2	5	1	5	1	5	2	3	2	5	3	5	5	5	5	4	2	3	3	4	3	5	2	5	3	2	1	5	3	5	3	3	3	3.625	3.2	3.61538	3.4	3	5
1246	1	20	1	2	3	2	3	2	3	2	2	1	1	1	4	3	4	5	3	2	4	4	3	4	4	1	1	1	3	2	3	2	3	3	1	4	3.625	2	2.38462	2.6	1.4	3.66667
1247	2	19	1	2	5	1	5	1	5	1	1	4	4	1	2	1	4	5	3	5	5	5	3	5	5	1	1	3	1	1	2	1	1	2	1	4	4.5	1.4	2.69231	3.4	2.2	2.33333
1249	2	23	2	2	3	3	3	3	3	2	2	4	3	4	3	3	4	4	2	3	3	3	3	3	3	1	1	1	1	1	1	1	1	1	1	3	3	1	3.07692	3	3	3.33333
1250	2	19	1	1	3	1	3	3	3	1	1	1	1	1	2	3	3	5	5	4	5	5	4	5	5	2	2	4	3	2	4	3	4	4	3	3	4.75	3.1	2	2.6	1	2.66667
1251	1	21	1	1	4	2	4	4	2	2	3	1	2	1	4	4	4	2	4	4	5	4	3	5	4	1	4	4	1	1	1	1	1	1	1	6	3.875	1.6	2.84615	3.2	1.8	4
1252	2	19	1	2	5	1	5	1	5	1	1	1	4	1	1	1	5	5	5	5	5	5	1	5	5	1	1	3	1	1	2	1	1	2	1	4	4.5	1.4	2.46154	3.4	1.6	2.33333
1253	1	21	1	1	1	1	1	1	1	1	1	1	1	1	1	5	1	5	5	5	5	5	5	5	5	2	1	3	3	1	5	2	2	2	2	4	5	2.3	1.30769	1	1	2.33333
1255	1	20	1	1	4	4	4	3	3	2	2	3	2	1	3	1	3	4	2	3	3	4	3	5	5	1	1	1	1	1	1	1	1	1	1	7	3.625	1	2.69231	3.6	2	2.33333
1258	1	20	1	1	2	3	2	1	1	1	2	1	1	1	2	2	1	5	3	2	2	4	5	3	4	2	2	3	3	2	4	2	4	3	4	7	3.5	2.9	1.53846	1.8	1.2	1.66667
1259	2	19	1	1	2	4	2	1	3	1	1	2	2	2	2	3	3	5	5	3	5	5	4	5	5	2	2	3	2	2	4	3	4	4	4	3	4.625	3	2.15385	2.4	1.6	2.66667
1261	1	21	1	2	1	2	2	2	1	3	3	2	1	1	1	1	2	5	3	3	2	4	2	4	4	5	5	5	5	5	5	5	5	5	5	3	3.375	5	1.69231	1.6	2	1.33333
1263	1	20	1	1	2	4	2	4	2	4	4	2	2	2	2	2	3	5	3	2	2	5	4	4	5	1	1	4	3	3	5	5	5	2	2	7	3.75	3.1	2.69231	2.8	2.8	2.33333
1268	2	20	1	1	1	5	1	1	1	1	1	1	1	1	1	5	1	5	5	5	5	5	1	5	5	5	5	5	5	5	5	5	5	5	5	5	4.5	5	1.61538	1.8	1	2.33333
1269	1	20	1	1	3	2	3	3	3	1	1	1	1	1	3	4	4	5	5	3	4	5	5	5	5	1	1	2	2	3	3	2	2	3	2	7	4.625	2.1	2.30769	2.8	1	3.66667
1270	2	20	1	2	4	2	3	2	2	3	2	3	3	2	3	3	4	4	3	3	2	4	3	4	4	1	1	3	2	1	4	3	4	4	3	3	3.375	2.6	2.76923	2.6	2.6	3.33333
1271	2	19	1	2	5	1	5	1	5	1	1	4	5	3	5	2	4	5	5	3	3	3	2	4	4	4	4	4	4	4	4	4	4	4	4	5	3.625	4	3.23077	3.4	2.8	3.66667
1272	1	20	1	1	2	2	3	2	3	1	1	1	1	1	4	2	3	5	5	3	4	4	5	5	5	1	1	1	1	1	1	1	1	1	1	7	4.5	1	2	2.4	1	3
1273	1	20	1	1	5	1	5	1	5	1	1	3	3	3	3	3	3	3	3	3	3	3	3	3	3	3	3	3	3	3	3	3	3	3	3	7	3	3	2.84615	3.4	2.2	3
1274	2	20	1	2	4	3	2	4	2	3	2	3	4	2	4	4	4	4	4	3	3	4	4	4	4	2	2	3	2	1	4	3	4	3	3	3	3.75	2.7	3.15385	3	2.8	4
1275	1	21	1	2	5	4	5	4	4	3	3	4	4	3	5	5	5	5	4	4	4	4	3	5	4	1	1	1	2	1	2	2	2	1	1	3	4.125	1.4	4.15385	4.4	3.4	5
1276	1	21	1	2	5	5	5	5	5	1	1	1	5	1	5	5	5	5	5	3	4	5	5	5	5	1	1	1	1	1	5	1	1	1	1	2	4.625	1.4	3.76923	5	1.8	5
1277	2	21	1	1	2	2	2	1	3	2	2	2	3	3	3	2	4	5	5	5	5	5	3	4	5	2	2	3	4	5	5	2	2	2	3	7	4.625	3	2.38462	2	2.4	3
1278	1	20	1	1	3	2	3	3	3	1	1	2	2	1	5	3	4	5	3	3	3	3	1	3	5	2	2	4	4	4	4	4	4	2	3	1	3.25	3.3	2.53846	2.8	1.4	4
1280	2	20	1	1	4	3	2	1	2	3	3	2	3	2	4	4	4	5	5	5	5	5	5	5	5	3	3	5	5	5	5	5	5	5	5	7	5	4.6	2.84615	2.4	2.6	4
1281	1	20	1	1	1	1	4	2	3	1	1	1	2	1	4	3	3	5	5	3	5	5	4	5	5	3	3	5	5	2	5	5	3	2	2	5	4.625	3.5	2.07692	2.2	1.2	3.33333
1282	1	21	1	1	5	5	5	5	3	1	1	1	1	1	5	3	5	5	2	1	1	3	3	2	5	1	2	2	1	1	1	4	4	5	3	3	2.75	2.4	3.15385	4.6	1	4.33333
1283	2	20	1	2	4	4	4	3	4	1	1	4	4	2	3	3	4	5	4	4	2	5	3	3	4	1	1	1	1	1	2	1	2	1	1	5	3.75	1.2	3.15385	3.8	2.4	3.33333
1284	1	21	1	1	5	5	5	5	5	1	1	1	1	1	5	5	5	1	2	1	1	3	3	3	4	1	4	1	1	1	1	4	4	5	3	3	2.25	2.5	3.46154	5	1	5
1286	2	20	1	1	3	2	4	2	3	1	1	2	5	1	4	3	4	5	4	2	3	3	3	4	3	1	1	1	1	1	5	1	4	1	1	5	3.375	1.7	2.69231	2.8	2	3.66667
1287	1	19	1	1	3	3	5	3	3	3	3	5	5	5	5	3	5	5	4	3	2	4	3	4	4	1	1	1	1	1	1	1	1	1	1	6	3.625	1	3.92308	3.4	4.2	4.33333
1288	2	20	1	1	1	1	1	1	1	1	1	1	1	1	2	4	2	5	5	5	5	5	1	5	5	5	5	5	5	5	5	5	5	5	5	7	4.5	5	1.38462	1	1	2.66667
1289	2	20	1	1	1	4	2	4	2	3	4	1	2	1	2	3	2	5	5	3	3	3	5	4	5	3	4	3	2	2	2	2	2	2	2	5	4.125	2.4	2.38462	2.6	2.2	2.33333
1290	1	20	1	1	5	1	5	1	5	1	1	5	5	5	5	1	5	5	5	5	5	5	3	5	5	5	5	5	5	5	5	5	5	5	5	3	4.75	5	3.46154	3.4	3.4	3.66667
1291	2	20	1	1	3	3	4	3	3	2	3	3	4	4	4	4	4	5	5	5	4	5	3	5	5	1	1	2	1	3	3	3	3	3	1	5	4.625	2.1	3.38462	3.2	3.2	4
1292	2	20	1	1	2	1	2	1	2	1	1	2	2	2	2	1	2	5	5	5	5	5	4	5	5	5	5	3	5	5	5	5	5	5	5	6	4.875	4.8	1.61538	1.6	1.6	1.66667
1293	1	20	1	1	5	1	5	1	5	1	1	4	5	5	5	4	5	5	3	3	3	3	3	4	3	5	3	3	3	3	3	3	3	3	3	1	3.375	3.2	3.61538	3.4	3.2	4.66667
1296	2	19	1	1	4	4	4	4	4	2	4	2	4	2	4	3	4	4	4	2	2	3	4	4	4	1	2	3	2	1	2	2	1	2	1	4	3.375	1.7	3.46154	4	2.8	3.66667
1297	2	20	1	1	1	1	1	1	1	2	2	1	4	1	1	2	3	5	5	4	4	4	4	5	5	1	1	4	4	3	4	3	4	2	1	7	4.5	2.7	1.61538	1	2	2
1299	1	20	1	1	4	2	4	2	3	2	2	2	2	2	3	3	4	5	4	4	4	4	4	5	4	1	1	2	3	1	4	2	3	4	2	6	4.25	2.3	2.69231	3	2	3.33333
1301	2	20	1	1	1	1	1	1	1	2	2	1	4	1	1	1	2	5	5	4	5	5	5	5	5	1	1	4	4	2	3	3	3	4	1	7	4.875	2.6	1.46154	1	2	1.33333
1302	2	19	1	1	1	5	1	5	1	2	2	3	3	2	3	3	3	4	4	4	4	4	4	5	5	1	1	3	3	3	3	3	3	3	3	6	4.25	2.6	2.61538	2.6	2.4	3
1303	2	19	1	2	2	2	3	1	3	1	1	1	1	1	1	1	1	5	5	5	5	5	3	5	5	1	1	2	4	4	5	5	5	5	3	7	4.75	3.5	1.46154	2.2	1	1
1304	1	20	1	2	3	3	4	3	4	1	3	3	5	3	4	2	5	5	4	3	3	4	3	5	5	2	2	3	4	3	4	3	4	4	4	5	4	3.3	3.30769	3.4	3	3.66667
1305	2	19	1	1	1	1	1	1	1	1	1	1	1	1	1	5	5	5	5	5	5	5	5	5	5	5	5	5	5	5	5	5	5	5	5	7	5	5	1.61538	1	1	3.66667
1306	1	18	1	1	4	3	3	2	3	2	2	2	5	2	5	4	5	5	5	4	4	4	3	5	4	1	2	2	3	3	4	2	2	2	2	6	4.25	2.3	3.23077	3	2.6	4.66667
1307	1	20	1	1	3	3	3	3	3	3	3	3	3	3	3	4	4	3	5	3	3	4	5	4	3	3	3	3	3	3	3	3	3	3	3	1	3.75	3	3.15385	3	3	3.66667
1308	1	22	1	1	3	3	3	2	3	2	3	3	3	2	3	1	5	5	1	5	5	5	1	5	5	1	1	1	1	1	1	1	1	1	1	1	4	1	2.76923	2.8	2.6	3
1309	2	21	1	1	5	1	5	1	5	1	1	3	3	2	5	3	5	3	3	2	2	2	3	3	3	3	3	3	3	3	3	3	3	3	3	3	2.625	3	3.07692	3.4	2	4.33333
1310	1	19	1	2	1	1	5	1	5	1	1	1	1	1	1	3	3	5	2	4	4	4	3	4	5	3	3	3	3	3	3	3	3	3	3	3	3.875	3	1.92308	2.6	1	2.33333
1311	2	19	1	1	3	2	3	1	3	2	2	2	2	1	4	3	4	5	5	4	4	4	5	4	4	1	1	2	4	4	5	4	3	3	3	3	4.375	3	2.46154	2.4	1.8	3.66667
1312	2	19	1	1	5	1	5	1	4	2	2	3	4	1	5	3	4	5	5	4	5	4	3	5	5	2	3	3	3	3	3	3	3	3	3	5	4.5	2.9	3.07692	3.2	2.4	4
1316	2	20	1	1	5	2	5	2	2	1	1	2	5	1	2	1	2	5	5	3	3	5	4	5	5	5	5	5	5	5	5	5	5	3	5	6	4.375	4.8	2.38462	3.2	2	1.66667
1317	2	19	1	2	3	4	3	2	2	4	5	2	3	2	4	3	3	3	2	3	3	3	3	3	3	3	3	3	2	3	2	3	3	3	3	5	2.875	2.8	3.07692	2.8	3.2	3.33333
1318	1	20	1	2	1	1	2	1	1	3	3	2	3	1	1	1	1	5	5	3	2	5	3	5	5	1	1	1	3	1	5	5	1	3	3	5	4.125	2.4	1.61538	1.2	2.4	1
1319	2	20	1	1	2	3	3	3	3	2	3	2	5	2	3	5	1	5	5	5	4	5	3	5	5	1	1	5	3	3	3	1	1	4	1	9	4.625	2.3	2.84615	2.8	2.8	3
1320	1	19	1	2	4	1	4	1	5	1	1	1	2	1	5	3	5	5	5	4	5	5	5	5	5	3	3	4	5	1	5	5	5	1	2	2	4.875	3.4	2.61538	3	1.2	4.33333
1321	1	20	1	2	2	2	4	3	3	1	1	2	2	2	3	2	3	5	5	4	4	4	4	5	4	2	2	2	4	3	5	2	3	3	2	5	4.375	2.8	2.30769	2.8	1.6	2.66667
1322	2	19	1	1	1	1	3	1	4	1	1	1	3	3	4	5	5	5	5	5	5	5	5	5	5	5	5	5	5	5	5	5	5	5	5	2	5	5	2.53846	2	1.8	4.66667
1323	2	18	1	1	3	2	2	3	3	4	4	3	2	3	2	2	2	2	5	1	2	4	3	4	4	1	1	3	3	3	3	3	3	3	3	6	3.125	2.6	2.69231	2.6	3.2	2
1324	2	20	1	2	4	2	3	3	3	2	1	2	3	2	4	2	4	5	5	4	3	4	4	5	5	1	2	2	3	1	3	2	3	1	1	4	4.375	1.9	2.69231	3	2	3.33333
1325	2	20	1	1	1	1	1	1	1	2	2	2	4	2	3	3	2	5	5	4	4	5	5	5	5	4	2	4	4	2	5	5	5	4	5	7	4.75	4	1.92308	1	2.4	2.66667
1326	2	20	1	1	5	1	2	2	2	1	1	1	4	2	3	2	2	5	5	4	5	5	5	5	5	2	3	4	4	5	5	5	3	3	4	5	4.875	3.8	2.15385	2.4	1.8	2.33333
1327	2	19	1	1	3	3	5	1	3	3	3	2	5	3	5	3	5	5	4	5	5	5	3	5	5	3	3	3	1	1	2	3	3	3	4	5	4.625	2.6	3.38462	3	3.2	4.33333
1328	2	21	1	1	1	2	3	2	2	3	3	1	3	1	4	4	3	5	5	3	5	5	2	5	5	5	2	2	4	3	3	3	3	3	3	6	4.375	3.1	2.46154	2	2.2	3.66667
1331	2	19	1	1	2	3	2	1	1	1	1	2	2	1	1	2	2	5	5	3	4	5	3	5	5	1	1	2	1	1	2	1	1	1	1	4	4.375	1.2	1.61538	1.8	1.4	1.66667
1332	1	20	1	1	3	3	3	2	3	1	1	3	3	3	3	2	4	5	5	3	4	5	3	5	5	2	2	2	3	3	4	4	4	2	4	6	4.375	3	2.61538	2.8	2.2	3
1333	1	21	1	2	5	3	5	2	3	1	3	3	3	4	4	2	3	5	3	5	4	3	2	3	4	4	3	4	4	3	4	3	5	3	5	10	3.625	3.8	3.15385	3.6	2.8	3
1334	2	20	1	1	3	2	2	2	2	2	3	2	4	1	3	3	4	5	4	4	4	5	4	5	5	2	2	2	3	2	4	2	2	2	2	6	4.5	2.3	2.53846	2.2	2.4	3.33333
1335	2	19	1	2	3	1	3	1	2	1	1	1	2	2	3	4	3	5	5	5	5	5	4	5	5	2	1	5	3	3	2	4	4	1	2	2	4.875	2.7	2.07692	2	1.4	3.33333
1337	2	20	1	1	3	4	2	3	3	1	3	2	1	3	1	4	1	3	5	1	1	1	3	1	1	1	1	1	3	1	1	1	1	1	1	5	2	1.2	2.38462	3	2	2
1339	1	21	1	2	5	1	5	1	5	1	1	1	2	2	2	3	3	5	5	3	4	5	5	5	5	5	1	5	3	3	4	3	5	3	3	6	4.625	3.5	2.46154	3.4	1.4	2.66667
1340	1	21	1	1	4	4	4	3	3	2	2	3	5	5	5	4	2	5	4	3	4	4	3	3	3	3	4	4	5	1	1	5	4	4	4	6	3.625	3.5	3.53846	3.6	3.4	3.66667
1341	1	19	1	1	3	2	4	2	3	1	1	3	3	2	3	4	4	5	5	5	5	5	3	5	5	3	2	3	5	2	5	3	3	3	5	5	4.75	3.4	2.69231	2.8	2	3.66667
1342	1	20	1	1	5	3	5	3	4	2	2	3	4	3	4	2	4	4	3	4	4	4	2	4	4	5	5	5	3	3	3	3	3	3	3	5	3.625	3.6	3.38462	4	2.8	3.33333
1343	1	20	1	1	2	1	2	2	2	1	2	2	3	1	4	3	3	5	3	3	4	4	2	4	4	1	1	2	3	1	4	4	3	1	2	6	3.625	2.2	2.15385	1.8	1.8	3.33333
1345	1	19	1	1	3	3	4	2	3	1	1	1	1	1	3	1	5	5	4	2	5	5	4	5	5	2	3	3	5	3	5	5	5	3	3	5	4.375	3.7	2.23077	3	1	3
1346	1	20	1	2	2	2	4	3	3	2	2	2	2	2	4	3	4	5	4	2	3	4	3	3	4	1	1	1	1	1	3	3	3	3	1	3	3.5	1.8	2.69231	2.8	2	3.66667
1349	1	20	1	2	4	2	4	2	3	2	2	2	2	1	4	4	4	4	3	3	3	3	3	3	3	1	1	1	1	1	1	1	1	2	1	3	3.125	1.1	2.76923	3	1.8	4
1352	2	21	1	1	2	1	3	1	3	2	2	4	4	2	4	4	4	3	3	3	3	3	3	4	4	2	2	3	3	3	4	3	4	2	2	4	3.25	2.8	2.76923	2	2.8	4
1354	2	20	1	1	3	1	3	1	3	2	2	3	4	3	2	5	3	5	5	3	4	5	3	5	5	1	1	1	3	1	3	3	4	3	3	5	4.375	2.3	2.69231	2.2	2.8	3.33333
1355	2	20	1	1	3	3	3	1	5	2	2	4	4	3	3	2	3	3	3	3	3	3	3	3	3	4	4	4	4	4	4	4	4	4	4	3	3	4	2.92308	3	3	2.66667
1356	2	20	1	1	3	2	3	2	3	2	2	3	3	2	3	3	3	4	4	3	3	3	4	3	3	1	1	1	1	3	3	3	3	2	2	5	3.375	2	2.61538	2.6	2.4	3
1357	1	19	1	1	1	3	2	1	2	4	3	4	4	1	4	3	5	5	4	4	3	4	4	5	4	1	1	2	1	1	2	1	1	1	1	6	4.125	1.2	2.84615	1.8	3.2	4
1358	1	19	1	1	3	2	4	4	4	1	2	2	3	1	3	3	3	5	4	4	1	4	2	5	5	2	2	2	2	4	4	2	2	2	2	5	3.75	2.4	2.69231	3.4	1.8	3
1359	1	19	1	1	5	1	5	2	3	1	2	5	3	1	3	4	4	5	5	2	4	4	3	5	5	2	3	3	3	2	4	4	4	4	2	3	4.125	3.1	3	3.2	2.4	3.66667
1360	1	19	1	1	3	1	2	2	2	1	2	4	3	1	4	4	4	5	5	2	4	4	5	5	4	2	3	3	3	2	5	3	3	3	2	4	4.25	2.9	2.53846	2	2.2	4
1361	2	19	1	1	3	3	4	3	4	3	3	4	5	4	5	3	4	5	3	3	2	5	3	4	4	2	2	2	2	2	2	3	3	2	2	7	3.625	2.2	3.69231	3.4	3.8	4
1362	1	20	1	1	5	3	5	3	5	2	1	5	5	4	5	3	5	5	3	3	3	5	5	4	5	1	1	1	1	1	3	1	1	1	1	6	4.125	1.2	3.92308	4.2	3.4	4.33333
1363	2	20	1	1	4	3	1	3	3	1	2	3	4	3	3	2	4	5	3	3	3	4	4	5	5	1	5	4	3	1	5	5	5	5	3	1	4	3.7	2.76923	2.8	2.6	3
1364	2	19	1	2	2	2	2	2	3	2	2	2	4	2	4	4	4	5	5	4	5	5	5	5	5	3	3	4	3	3	4	2	4	2	2	5	4.875	3	2.69231	2.2	2.4	4
1365	2	19	1	1	1	1	2	1	2	1	1	1	1	1	3	3	4	5	5	5	5	5	5	5	5	2	3	4	3	2	5	4	5	2	5	5	5	3.5	1.69231	1.4	1	3.33333
1366	1	20	1	1	3	2	4	2	3	1	2	1	4	1	3	4	3	5	5	4	5	5	1	5	5	1	1	2	3	2	4	3	2	1	2	6	4.375	2.1	2.53846	2.8	1.8	3.33333
1368	2	20	1	1	1	1	1	1	1	1	1	1	1	1	1	1	1	5	1	5	5	5	5	5	5	3	5	5	5	3	5	3	5	5	5	7	4.5	4.4	1	1	1	1
1369	1	19	1	1	2	2	5	3	4	3	3	2	2	1	2	4	3	5	5	4	3	5	5	5	5	1	1	1	3	2	3	3	3	3	2	6	4.625	2.2	2.76923	3.2	2.2	3
1370	1	20	1	1	3	2	4	2	3	1	1	1	2	1	1	3	4	5	1	5	5	5	5	5	5	2	1	5	3	3	5	5	4	1	1	6	4.5	3	2.15385	2.8	1.2	2.66667
1371	1	19	1	1	5	1	5	1	5	2	2	3	4	3	4	1	4	4	3	4	4	4	3	4	4	2	2	2	1	1	1	1	1	1	1	2	3.75	1.3	3.07692	3.4	2.8	3
1372	2	20	1	2	5	2	5	3	4	1	1	2	3	2	3	3	3	5	4	3	3	5	3	4	3	1	1	1	1	4	4	1	1	1	1	3	3.75	1.6	2.84615	3.8	1.8	3
1373	1	21	1	1	4	4	2	3	4	1	1	3	3	4	5	5	4	5	3	4	5	5	4	5	5	1	1	4	2	1	5	5	5	1	1	2	4.5	2.6	3.30769	3.4	2.4	4.66667
1374	1	21	1	1	4	1	5	1	5	1	1	1	2	1	4	4	4	5	5	2	3	5	4	5	5	2	2	2	2	2	4	4	4	3	4	3	4.25	2.9	2.61538	3.2	1.2	4
1375	2	20	1	1	4	3	3	3	2	2	3	1	4	1	2	3	4	2	5	2	3	4	5	4	4	1	1	1	2	1	3	4	4	1	2	5	3.625	2	2.69231	3	2.2	3
1376	2	21	1	1	3	1	5	1	2	1	1	2	2	2	2	1	2	5	4	2	5	5	5	5	5	5	5	5	1	1	5	4	5	5	4	4	4.5	4	1.92308	2.4	1.6	1.66667
1377	1	19	1	1	5	1	5	1	5	1	2	4	4	4	4	2	4	3	3	3	3	3	3	3	3	2	2	1	1	1	1	1	1	1	1	2	3	1.2	3.23077	3.4	3	3.33333
1378	2	19	1	1	2	2	4	2	3	2	2	2	3	3	3	3	3	5	4	3	2	3	3	3	4	1	1	1	1	1	2	3	3	3	1	4	3.375	1.7	2.61538	2.6	2.4	3
1380	1	20	1	1	3	3	3	3	3	3	3	3	3	2	4	4	4	1	4	2	3	4	4	3	4	2	2	4	3	2	2	4	4	3	2	6	3.125	2.8	3.15385	3	2.8	4
1383	1	21	1	2	1	1	1	1	1	1	1	1	1	1	1	1	1	5	5	5	5	5	3	5	5	4	4	4	4	4	4	4	4	4	4	3	4.75	4	1	1	1	1
1384	1	20	1	1	1	1	2	1	2	1	1	2	2	2	3	4	3	5	5	4	5	5	5	5	5	3	3	3	3	3	3	3	3	3	3	6	4.875	3	1.92308	1.4	1.6	3.33333
1385	1	21	1	2	1	1	1	1	1	1	1	1	1	1	1	1	1	5	5	5	5	5	3	5	5	5	5	5	5	5	5	5	5	5	5	3	4.75	5	1	1	1	1
1386	1	19	1	1	3	2	3	2	2	1	1	1	3	1	3	4	4	5	4	2	4	5	3	5	4	1	1	3	1	1	4	3	2	3	1	6	4	2	2.30769	2.4	1.4	3.66667
1388	1	19	1	2	3	3	3	3	1	5	5	1	1	1	1	3	3	3	3	3	3	3	3	3	3	3	3	3	3	3	3	3	3	3	3	6	3	3	2.53846	2.6	2.6	2.33333
1389	1	20	1	1	4	3	4	2	4	2	2	4	4	3	4	2	4	4	5	2	3	4	5	4	4	1	1	1	1	1	1	1	1	1	1	5	3.875	1	3.23077	3.4	3	3.33333
1390	1	21	1	2	3	1	3	2	2	4	2	4	3	2	3	4	4	5	5	3	4	5	4	5	5	1	1	3	3	4	5	5	4	4	3	8	4.5	3.3	2.84615	2.2	3	3.66667
1391	1	19	1	1	5	1	5	1	5	1	1	5	5	5	5	1	5	5	1	5	5	5	1	5	5	5	5	5	5	5	5	5	5	5	5	5	4	5	3.46154	3.4	3.4	3.66667
1393	1	20	1	1	3	3	3	3	3	2	3	3	3	3	3	3	3	5	5	4	5	5	3	5	5	3	3	3	3	3	4	4	4	3	3	4	4.625	3.3	2.92308	3	2.8	3
1394	2	19	1	1	4	3	4	3	3	3	3	3	3	3	3	3	3	3	3	3	3	3	4	4	4	3	3	3	4	4	4	3	4	3	3	3	3.375	3.4	3.15385	3.4	3	3
1397	1	19	1	1	2	2	2	1	2	1	1	1	1	1	3	1	3	5	5	4	5	5	5	5	5	2	2	5	5	5	5	5	5	5	5	6	4.875	4.4	1.61538	1.8	1	2.33333
1398	1	20	1	1	3	3	3	2	3	3	3	3	3	3	3	3	3	5	5	2	4	4	3	4	4	3	2	2	2	2	3	3	3	2	2	5	3.875	2.4	2.92308	2.8	3	3
1399	2	20	1	1	5	5	5	5	5	5	5	5	5	5	5	4	5	5	4	1	1	1	3	2	2	1	1	1	1	1	1	1	1	1	1	8	2.375	1	4.92308	5	5	4.66667
1400	1	20	1	1	4	3	4	3	4	3	3	2	2	3	4	4	4	4	4	3	3	4	4	3	4	1	2	3	3	2	3	4	4	4	3	5	3.625	2.9	3.30769	3.6	2.6	4
1401	2	20	1	2	4	3	3	3	3	2	2	2	2	2	3	3	3	5	5	4	5	5	3	5	5	3	2	3	4	3	4	2	5	5	5	5	4.625	3.6	2.69231	3.2	2	3
1403	1	20	1	1	4	3	3	3	4	2	3	3	4	4	4	3	4	5	4	3	4	4	3	5	4	3	3	2	2	2	4	4	3	2	3	5	4	2.8	3.38462	3.4	3.2	3.66667
1408	1	20	1	1	3	2	3	2	2	2	2	2	2	1	3	3	4	5	4	4	4	4	4	5	4	1	2	1	2	1	1	3	2	1	1	5	4.25	1.5	2.38462	2.4	1.8	3.33333
1411	1	19	1	1	3	2	4	2	4	2	2	3	4	3	3	3	3	4	4	3	3	2	4	4	4	2	2	3	3	3	3	3	3	3	3	6	3.5	2.8	2.92308	3	2.8	3
1412	1	21	1	1	4	1	4	1	4	1	1	1	1	1	3	4	4	4	4	2	3	5	3	5	5	3	3	4	4	3	5	2	4	5	3	5	3.875	3.6	2.30769	2.8	1	3.66667
1413	1	20	1	1	5	1	5	1	5	1	1	5	5	5	5	1	5	5	1	5	5	5	1	5	5	5	5	5	5	5	5	5	5	5	5	10	4	5	3.46154	3.4	3.4	3.66667
1414	1	21	1	1	1	3	4	2	4	1	1	1	1	1	3	4	3	5	5	2	3	5	3	5	4	4	1	4	5	4	5	1	5	5	3	5	4	3.7	2.23077	2.8	1	3.33333
1415	2	19	1	1	3	1	5	1	3	1	2	4	5	1	2	2	5	5	2	5	5	5	3	5	5	2	2	2	3	4	5	2	5	2	1	5	4.375	2.8	2.69231	2.6	2.6	3
1416	2	20	1	1	2	4	3	1	3	1	3	2	3	2	1	4	2	5	4	4	4	5	4	5	3	2	2	2	2	1	4	4	2	1	1	4	4.25	2.1	2.38462	2.6	2.2	2.33333
1417	2	20	1	2	4	3	3	3	4	1	3	4	4	2	4	3	4	4	3	3	4	5	2	5	5	1	1	1	2	1	5	3	3	2	3	3	3.875	2.2	3.23077	3.4	2.8	3.66667
1418	1	19	1	1	5	1	4	3	4	1	2	1	4	3	5	5	5	5	5	3	4	4	5	4	4	3	3	3	3	3	3	2	2	2	2	3	4.25	2.6	3.30769	3.4	2.2	5
1419	1	19	1	1	1	1	1	1	1	2	2	2	4	3	4	2	4	5	3	4	5	5	5	5	5	1	1	1	2	1	1	1	1	1	1	10	4.625	1.1	2.15385	1	2.6	3.33333
1420	2	20	1	1	2	1	4	3	3	2	2	1	3	2	3	3	3	5	5	3	3	5	4	5	5	1	1	1	1	1	5	3	3	3	3	6	4.375	2.2	2.46154	2.6	2	3
1421	2	20	1	2	4	3	4	3	4	3	4	4	4	1	4	3	4	5	3	5	5	5	3	5	5	1	2	1	2	1	4	5	5	5	5	3	4.5	3.1	3.46154	3.6	3.2	3.66667
1422	2	19	1	1	5	1	2	3	2	3	2	2	4	3	2	3	4	4	4	2	2	3	4	3	4	4	3	3	2	2	4	4	4	4	4	4	3.25	3.4	2.76923	2.6	2.8	3
1423	2	18	1	1	5	5	5	4	4	3	4	3	4	2	5	4	5	4	2	3	3	4	3	4	4	1	1	1	1	1	1	1	1	1	1	6	3.375	1	4.07692	4.6	3.2	4.66667
1424	1	20	1	2	3	3	3	3	3	3	3	3	3	2	3	2	3	3	4	3	3	4	4	4	4	1	1	1	3	1	4	1	1	3	1	5	3.625	1.7	2.84615	3	2.8	2.66667
1425	1	20	1	1	2	2	3	1	2	2	2	2	2	2	3	2	2	4	5	3	4	4	4	5	5	2	2	2	4	2	5	2	2	2	5	3	4.25	2.8	2.07692	2	2	2.33333
1427	2	20	1	1	4	3	3	1	4	3	2	3	4	4	4	3	4	5	5	2	3	5	3	5	5	2	2	2	2	2	2	2	2	2	2	6	4.125	2	3.23077	3	3.2	3.66667
1428	2	20	1	1	2	3	2	2	1	4	3	2	4	2	4	4	2	5	5	4	5	5	1	5	5	1	1	4	2	1	4	2	4	2	2	6	4.375	2.3	2.69231	2	3	3.33333
1429	1	20	1	1	4	3	2	1	4	2	2	2	2	1	5	2	3	5	4	4	4	5	4	5	5	5	5	5	5	5	5	5	5	5	5	4	4.5	5	2.53846	2.8	1.8	3.33333
1430	2	19	1	2	3	3	3	2	4	2	2	2	3	3	4	4	4	5	5	3	5	5	4	5	5	2	2	2	2	2	3	2	4	2	2	3	4.625	2.3	3	3	2.4	4
1434	1	21	1	1	5	1	5	1	5	1	3	3	2	1	5	2	5	3	5	3	3	4	5	5	4	4	3	5	4	4	4	3	5	4	5	5	4	4.1	3	3.4	2	4
1435	2	19	1	2	3	2	3	2	3	2	3	2	3	1	3	3	4	5	5	3	3	5	4	5	5	3	2	4	1	1	3	2	3	3	3	5	4.375	2.5	2.61538	2.6	2.2	3.33333
1437	1	20	1	1	3	3	4	2	3	1	3	3	2	1	4	3	3	5	3	3	3	3	3	4	4	3	3	3	3	3	3	3	3	3	3	5	3.5	3	2.69231	3	2	3.33333
1439	2	19	1	1	3	2	4	2	1	2	2	1	3	1	3	3	3	5	5	4	4	5	4	5	5	3	5	3	5	2	5	5	5	5	5	6	4.625	4.3	2.30769	2.4	1.8	3
1441	1	21	1	1	1	3	2	2	3	1	3	1	1	1	1	1	1	5	5	5	5	5	4	5	5	2	4	4	4	1	4	4	4	4	4	4	4.875	3.5	1.61538	2.2	1.4	1
1442	1	19	1	1	5	1	5	1	5	3	1	1	3	2	2	2	3	5	5	4	4	5	5	5	5	3	2	2	4	3	4	4	3	3	3	6	4.75	3.1	2.61538	3.4	2	2.33333
1443	2	21	1	1	2	4	2	4	3	2	2	3	3	2	2	2	3	5	5	3	3	4	2	4	4	2	2	4	4	4	4	4	4	4	4	5	3.75	3.6	2.61538	3	2.4	2.33333
1444	1	20	1	1	5	3	3	2	3	1	3	5	5	3	4	2	4	5	5	5	5	5	5	5	5	3	1	1	1	1	1	1	1	1	1	6	5	1.2	3.30769	3.2	3.4	3.33333
1445	1	20	1	1	3	3	4	3	4	1	1	1	2	1	3	4	4	5	5	4	4	5	4	2	5	1	3	5	5	3	5	5	5	5	2	5	4.25	3.9	2.61538	3.4	1.2	3.66667
1446	2	19	1	1	3	1	5	1	5	1	1	3	5	3	5	3	4	5	5	5	5	5	5	5	5	1	3	5	1	1	3	1	1	1	1	3	5	1.8	3.07692	3	2.6	4
1447	1	19	1	2	5	2	4	1	4	2	2	3	3	2	5	3	4	5	5	4	5	5	4	5	5	3	3	3	3	2	4	4	4	4	3	6	4.75	3.3	3.07692	3.2	2.4	4
1448	1	22	1	2	1	3	3	3	3	2	2	1	1	1	4	3	4	5	5	5	5	5	5	5	5	3	2	4	3	5	5	3	5	4	3	3	5	3.7	2.38462	2.6	1.4	3.66667
1449	2	20	1	1	2	1	5	1	2	1	1	1	5	2	2	1	5	5	5	5	5	5	1	5	5	5	5	5	5	5	5	5	5	5	5	5	4.5	5	2.23077	2.2	2	2.66667
1450	2	20	1	1	2	3	2	2	3	3	3	3	3	3	3	3	3	5	3	4	4	4	3	4	4	1	1	4	4	1	1	4	1	4	5	3	3.875	2.6	2.76923	2.4	3	3
1452	1	20	1	1	1	1	1	1	2	1	1	1	4	1	2	3	4	5	5	5	5	5	5	5	5	1	2	2	3	1	5	1	1	1	3	6	5	2	1.76923	1.2	1.6	3
1454	2	22	1	1	4	2	3	2	3	2	2	2	4	3	3	3	4	5	5	5	5	5	5	5	5	1	1	2	3	1	4	1	1	1	1	5	5	1.6	2.84615	2.8	2.6	3.33333
1455	2	21	1	1	5	1	5	1	5	1	1	5	5	5	5	1	5	5	1	5	5	5	1	5	5	5	5	5	5	5	5	5	5	5	5	2	4	5	3.46154	3.4	3.4	3.66667
1457	1	19	1	1	2	3	2	3	3	4	4	4	3	4	2	2	3	2	2	3	2	2	3	2	1	2	2	2	3	3	2	2	2	2	2	7	2.125	2.2	3	2.6	3.8	2.33333
1458	2	20	1	1	2	1	3	1	3	2	2	2	3	2	4	4	3	4	5	4	4	4	4	4	4	3	2	2	3	2	2	2	2	2	2	3	4.125	2.2	2.46154	2	2.2	3.66667
1459	1	19	1	2	3	1	4	1	3	1	1	3	4	3	3	3	4	5	5	4	4	5	2	5	5	5	5	5	5	5	5	5	5	5	5	5	4.375	5	2.61538	2.4	2.4	3.33333
1461	2	21	1	2	3	2	3	2	4	2	2	2	3	2	4	3	4	5	5	4	4	5	5	5	5	1	1	3	3	1	4	3	4	3	2	5	4.75	2.5	2.76923	2.8	2.2	3.66667
1462	1	20	1	2	2	1	2	1	2	2	1	2	1	1	2	3	2	5	5	5	5	5	4	5	5	3	3	3	3	3	3	3	3	3	3	3	4.875	3	1.69231	1.6	1.4	2.33333
1463	2	20	1	1	2	4	1	4	2	2	2	3	4	1	3	3	2	5	4	4	4	5	4	5	5	1	1	3	3	1	2	2	3	2	2	4	4.5	2	2.53846	2.6	2.4	2.66667
1464	1	21	1	2	3	3	4	3	2	2	2	2	2	2	3	4	5	5	1	2	3	4	4	5	4	5	4	4	3	4	4	3	2	3	3	4	3.5	3.5	2.84615	3	2	4
1466	1	19	1	2	2	3	2	1	2	1	2	2	3	2	4	3	3	5	4	3	3	4	2	4	4	3	3	3	3	3	3	3	3	3	3	4	3.625	3	2.30769	2	2	3.33333
1469	2	20	1	1	3	2	4	2	4	3	3	3	5	3	5	2	3	5	5	3	3	4	5	5	5	1	2	1	3	1	3	3	3	2	1	5	4.375	2	3.23077	3	3.4	3.33333
1471	2	19	1	1	1	4	3	5	2	3	4	3	3	1	2	5	1	5	5	5	5	5	5	4	4	1	1	4	3	1	5	5	5	1	2	8	4.75	2.8	2.84615	3	2.8	2.66667
1472	2	20	1	1	5	2	3	2	3	2	3	3	5	3	3	3	3	5	3	2	3	3	3	4	4	1	1	1	3	3	3	3	4	3	3	6	3.375	2.5	3.07692	3	3.2	3
1473	1	21	1	1	5	1	5	1	2	1	1	2	3	5	3	1	5	5	5	5	5	5	1	5	5	5	1	3	1	1	5	5	5	5	5	2	4.5	3.6	2.69231	2.8	2.4	3
1474	2	20	1	1	3	4	5	3	3	4	4	3	3	2	3	3	3	3	4	4	4	5	4	4	4	2	2	2	2	2	2	2	2	2	2	5	4	2	3.30769	3.6	3.2	3
1477	2	19	1	1	4	3	2	2	2	4	3	1	4	3	3	3	3	5	4	4	4	4	4	4	5	1	1	3	1	1	4	3	3	3	1	5	4.25	2.1	2.84615	2.6	3	3
1478	2	19	1	2	3	3	3	3	3	3	3	3	3	2	2	3	3	5	5	3	5	5	5	5	5	3	2	5	3	3	5	4	5	4	3	3	4.75	3.7	2.84615	3	2.8	2.66667
1480	1	20	1	1	3	1	5	2	3	2	3	3	2	2	3	3	4	4	5	3	4	5	3	4	5	3	1	5	5	3	5	5	5	3	3	6	4.125	3.8	2.76923	2.8	2.4	3.33333
1481	1	19	1	2	1	4	1	2	2	2	2	2	2	2	2	2	2	4	5	4	4	4	3	5	5	1	2	4	3	1	5	3	3	3	2	6	4.25	2.7	2	2	2	2
1482	1	18	1	1	4	4	3	2	4	1	2	2	4	1	5	4	4	3	5	2	3	3	4	5	4	2	2	2	2	1	3	4	4	3	4	3	3.625	2.7	3.07692	3.4	2	4.33333
1483	1	20	1	1	4	4	4	4	3	1	1	5	3	1	5	4	4	3	5	2	4	4	4	5	5	2	2	2	2	1	2	2	1	2	1	3	4	1.7	3.30769	3.8	2.2	4.33333
1484	1	20	1	2	4	3	3	3	3	2	3	3	4	3	4	3	3	5	3	4	4	5	3	4	4	2	4	3	4	3	3	4	3	4	2	4	4	3.2	3.15385	3.2	3	3.33333
1485	1	21	1	2	1	1	3	1	3	1	1	1	1	1	3	1	4	5	5	5	5	5	5	5	5	2	4	3	3	1	4	4	4	4	4	4	5	3.3	1.69231	1.8	1	2.66667
1486	2	20	1	1	2	1	2	1	2	2	2	1	3	1	3	3	3	5	5	5	5	5	4	5	5	1	1	3	3	2	5	3	2	1	2	6	4.875	2.3	2	1.6	1.8	3
1487	1	20	1	1	3	1	5	1	5	1	1	1	3	1	5	1	3	5	1	5	5	5	5	5	5	5	5	5	5	5	5	5	5	5	5	3	4.5	5	2.38462	3	1.4	3
1488	1	19	1	2	3	3	3	3	2	3	3	2	3	2	3	2	3	4	5	4	4	4	5	4	4	5	5	5	5	5	5	5	5	5	5	7	4.25	5	2.69231	2.8	2.6	2.66667
1489	1	20	1	1	1	4	2	1	4	2	3	2	2	1	1	1	1	5	5	5	5	5	4	4	5	1	1	2	2	1	4	1	2	2	2	5	4.75	1.8	1.92308	2.4	2	1
1490	2	21	1	2	3	3	2	3	2	2	2	2	3	2	2	2	4	5	5	3	4	3	4	5	5	1	2	2	2	1	2	2	2	1	1	4	4.25	1.6	2.46154	2.6	2.2	2.66667
1491	2	21	1	2	2	4	2	2	3	2	2	2	4	2	4	4	4	5	5	2	5	3	4	5	5	1	1	2	2	1	1	1	2	1	1	4	4.25	1.3	2.84615	2.6	2.4	4
1492	2	21	1	1	2	4	2	2	2	4	4	3	3	2	2	3	3	5	5	4	4	4	4	3	3	4	4	1	3	3	3	3	3	3	3	4	4	3	2.76923	2.4	3.2	2.66667
1494	1	21	1	1	2	2	4	2	2	2	2	4	2	2	4	3	4	3	5	3	4	2	4	4	4	1	1	2	2	1	4	2	2	1	1	5	3.625	1.7	2.69231	2.4	2.4	3.66667
1495	1	21	1	2	3	3	3	3	3	3	2	3	3	2	4	4	4	3	1	3	3	4	4	5	5	5	3	3	3	4	4	3	4	4	3	4	3.5	3.6	3.07692	3	2.6	4
1496	2	20	1	2	5	1	5	1	5	1	1	5	5	5	5	1	5	5	5	5	5	5	1	5	5	5	5	5	5	5	5	5	5	5	5	1	4.5	5	3.46154	3.4	3.4	3.66667
1499	1	21	1	1	5	1	5	1	5	1	2	2	4	2	3	2	3	4	4	3	2	3	3	4	4	2	3	2	2	3	3	3	3	3	2	5	3.375	2.6	2.76923	3.4	2.2	2.66667
1500	1	21	2	1	4	3	3	3	3	2	2	3	2	1	2	3	3	3	3	3	3	3	3	3	3	3	3	3	3	3	3	3	3	3	3	7	3	3	2.61538	3.2	2	2.66667
1501	1	20	1	1	3	3	5	4	5	1	1	2	4	1	5	2	5	5	5	3	5	5	1	5	5	5	5	5	1	5	5	5	5	5	5	4	4.25	4.6	3.15385	4	1.8	4
1504	1	20	1	1	3	3	3	3	3	2	2	2	2	2	4	4	4	4	5	3	3	3	4	4	4	2	4	3	4	2	5	4	4	4	2	5	3.75	3.4	2.84615	3	2	4
1505	2	19	1	2	1	1	2	1	1	3	1	3	2	1	3	2	4	5	3	3	3	3	3	5	2	4	2	2	2	1	1	1	3	1	1	5	3.375	1.8	1.92308	1.2	2	3
1507	1	20	1	1	4	3	4	3	3	2	2	2	2	2	4	4	2	5	5	3	4	4	3	4	4	2	2	2	2	2	3	2	3	2	2	5	4	2.2	2.84615	3.4	2	3.33333
1508	1	21	1	1	4	3	4	3	3	2	3	2	3	2	4	4	4	5	5	4	4	4	4	5	4	1	4	4	2	3	4	5	4	5	3	6	4.375	3.5	3.15385	3.4	2.4	4
1510	1	20	1	1	2	1	3	3	3	3	3	1	3	1	2	3	3	3	3	3	5	3	3	5	3	1	1	3	4	3	3	3	3	3	3	5	3.5	2.7	2.38462	2.4	2.2	2.66667
1512	1	20	1	1	5	1	5	1	5	1	1	5	5	5	5	5	5	5	5	5	5	5	1	5	5	5	5	5	5	5	5	5	5	5	5	3	4.5	5	3.76923	3.4	3.4	5
1513	1	21	2	1	3	3	3	2	2	2	3	2	4	2	4	4	4	2	3	3	2	3	2	5	4	2	2	3	4	3	3	4	3	3	3	5	3	3	2.92308	2.6	2.6	4
1514	2	19	1	2	1	2	1	1	2	3	3	3	3	1	4	3	3	5	3	4	3	4	4	5	4	3	2	1	1	1	2	1	2	1	1	4	4	1.5	2.30769	1.4	2.6	3.33333
1515	2	20	1	2	4	4	4	2	4	2	2	2	2	3	3	3	4	5	5	3	4	5	4	5	5	1	2	2	3	2	3	3	3	2	3	6	4.5	2.4	3	3.6	2.2	3.33333
1518	1	19	1	2	2	1	1	3	2	2	3	2	2	2	3	3	3	5	5	3	3	4	3	5	5	2	2	3	2	2	5	5	5	2	2	4	4.125	3	2.23077	1.8	2.2	3
1519	2	20	1	2	4	3	5	3	1	3	4	3	5	1	1	2	1	5	5	3	3	4	5	2	5	1	1	1	1	2	3	2	4	2	2	4	4	1.9	2.76923	3.2	3.2	1.33333
1520	2	20	1	2	5	1	5	1	5	1	1	5	5	5	5	1	1	5	5	5	5	5	1	5	5	1	4	3	3	3	3	3	3	3	3	4	4.5	2.9	3.15385	3.4	3.4	2.33333
1523	2	22	1	2	5	3	5	1	3	3	1	2	5	3	5	5	5	5	3	3	1	5	1	5	5	5	5	5	1	5	5	5	5	5	5	1	3.5	4.6	3.53846	3.4	2.8	5
1524	1	21	1	1	5	1	5	1	5	1	1	5	5	5	5	1	5	5	5	2	5	5	3	5	5	5	5	5	5	5	5	5	5	1	5	4	4.375	4.6	3.46154	3.4	3.4	3.66667
1525	2	21	1	2	2	2	2	2	2	1	2	1	3	1	3	4	3	5	5	4	4	5	2	5	5	3	3	4	4	3	4	4	4	3	3	4	4.375	3.5	2.15385	2	1.6	3.33333
1526	2	21	1	2	5	1	5	2	3	1	2	2	5	3	4	2	5	5	2	4	5	5	1	5	5	1	1	1	3	2	5	3	3	3	3	2	4	2.5	3.07692	3.2	2.6	3.66667
1528	2	19	1	1	5	3	4	2	2	4	4	4	5	3	5	5	5	1	1	1	1	1	1	1	1	1	1	1	1	1	1	1	1	1	1	1	1	1	3.92308	3.2	4	5
1530	1	21	1	1	2	1	3	1	4	1	1	2	2	2	4	1	3	5	5	3	4	5	1	5	4	1	4	4	4	4	4	4	4	3	3	7	4	3.5	2.07692	2.2	1.6	2.66667
1531	1	20	1	1	4	1	5	2	4	2	2	2	1	3	5	4	5	4	4	3	4	5	4	5	5	3	3	3	3	2	3	3	3	3	3	6	4.25	2.9	3.07692	3.2	2	4.66667
1532	1	21	1	1	5	3	4	1	5	2	2	4	4	4	4	3	4	4	4	4	4	4	4	4	4	4	4	4	4	4	4	4	4	4	4	2	4	4	3.46154	3.6	3.2	3.66667
1533	1	20	1	1	3	2	2	3	3	1	1	1	1	1	3	3	3	5	3	3	5	5	3	5	5	3	3	3	3	3	3	3	3	3	3	4	4.25	3	2.07692	2.6	1	3
1534	1	20	1	1	4	3	5	4	4	2	2	3	4	2	3	3	4	5	3	3	2	4	3	3	2	1	1	2	2	1	3	1	1	1	1	4	3.125	1.4	3.30769	4	2.6	3.33333
1535	2	19	1	2	3	3	3	2	2	2	2	4	4	1	2	3	4	5	5	5	4	5	4	5	5	3	3	4	4	1	5	5	5	5	5	5	4.75	4	2.69231	2.6	2.6	3
1536	1	19	1	1	5	1	5	1	5	1	1	5	4	5	5	2	4	1	5	5	5	5	3	4	3	3	3	3	3	3	3	3	3	3	3	7	3.875	3	3.38462	3.4	3.2	3.66667
1537	1	20	1	1	3	1	3	3	5	1	1	5	5	4	5	1	5	4	1	5	4	5	1	5	5	5	5	5	5	5	5	5	5	5	5	4	3.75	5	3.23077	3	3.2	3.66667
1538	2	19	1	1	4	3	3	2	3	2	3	4	3	3	3	2	4	5	4	4	4	4	4	4	4	2	2	2	2	1	3	4	4	2	1	5	4.125	2.3	3	3	3	3
1540	2	18	1	1	2	3	2	4	2	3	3	2	2	1	2	3	3	5	5	5	5	5	3	5	5	4	4	5	3	2	5	4	4	5	3	5	4.75	3.9	2.46154	2.6	2.2	2.66667
1541	2	18	1	1	2	4	2	4	3	4	4	3	3	1	3	3	4	5	5	3	5	5	4	5	5	4	4	5	3	2	5	3	3	5	3	5	4.625	3.7	3.07692	3	3	3.33333
1542	2	20	1	1	4	3	4	3	3	3	4	2	4	4	3	3	4	5	4	3	3	3	3	4	4	1	1	1	1	1	3	2	2	2	2	5	3.625	1.6	3.38462	3.4	3.4	3.33333
1543	1	20	1	1	2	4	2	4	3	3	3	3	4	3	2	3	3	4	4	3	3	4	4	4	4	2	3	3	3	1	3	1	2	1	2	5	3.75	2.1	3	3	3.2	2.66667
1545	1	20	1	2	5	1	5	1	5	1	1	1	3	2	2	1	5	4	5	3	5	5	4	5	5	5	5	5	5	5	5	5	5	5	5	7	4.5	5	2.53846	3.4	1.6	2.66667
1546	1	20	1	1	5	1	5	1	3	1	1	3	3	2	3	3	3	5	5	2	5	5	5	5	5	4	3	4	3	4	3	4	3	4	3	5	4.625	3.5	2.61538	3	2	3
1547	1	19	1	1	4	1	3	3	2	2	2	2	3	2	3	5	4	5	5	2	3	4	4	4	4	1	1	1	3	1	4	4	1	4	1	2	3.875	2.1	2.76923	2.6	2.2	4
1548	1	21	1	1	3	1	3	1	2	1	1	2	3	1	5	5	5	1	5	4	5	5	1	3	4	1	1	2	2	1	2	2	1	1	1	3	3.5	1.4	2.53846	2	1.6	5
1549	2	20	1	2	3	3	3	3	3	1	1	3	1	1	3	5	5	5	5	5	5	5	3	5	5	1	2	1	3	1	3	1	3	2	1	2	4.75	1.8	2.69231	3	1.4	4.33333
1551	2	21	1	1	3	2	4	1	3	4	3	4	4	5	1	2	2	5	4	3	3	4	3	5	5	2	3	4	4	2	2	2	2	2	1	8	4	2.4	2.92308	2.6	4	1.66667
1552	2	21	1	1	3	2	4	1	3	4	3	3	4	5	2	2	1	5	4	3	4	5	3	5	5	2	2	4	3	2	1	2	1	1	1	8	4.25	1.9	2.84615	2.6	3.8	1.66667
1553	2	22	1	1	2	2	2	4	2	3	3	2	2	2	2	3	3	4	5	4	4	4	4	4	4	4	4	4	4	4	4	4	4	4	4	5	4.125	4	2.46154	2.4	2.4	2.66667
1554	2	19	1	1	1	1	1	1	1	1	1	1	4	1	1	1	3	5	5	5	5	5	3	5	5	1	3	1	1	1	1	4	4	4	4	10	4.75	2.4	1.38462	1	1.6	1.66667
1555	2	20	1	1	4	4	4	4	3	2	4	3	4	4	2	3	3	4	4	3	2	4	3	4	4	2	2	3	3	2	4	3	3	3	2	7	3.5	2.7	3.38462	3.8	3.4	2.66667
1556	2	20	1	1	4	4	4	4	4	3	4	3	4	4	3	3	3	4	4	4	2	4	3	4	4	2	2	3	3	2	4	3	3	3	2	7	3.625	2.7	3.61538	4	3.6	3
1558	2	21	1	1	3	2	4	2	4	2	2	2	2	3	3	3	4	5	4	4	4	4	5	4	4	4	4	4	4	3	4	4	4	4	4	7	4.25	3.9	2.76923	3	2.2	3.33333
1559	1	20	1	1	3	2	3	3	3	3	3	2	3	3	4	3	4	4	5	3	3	3	3	4	3	1	1	1	2	1	1	1	1	1	1	4	3.5	1.1	3	2.8	2.8	3.66667
1561	2	20	1	1	1	1	1	1	1	1	1	1	3	2	3	3	2	5	5	5	5	5	4	5	5	5	5	5	5	5	5	5	5	5	5	6	4.875	5	1.61538	1	1.6	2.66667
1563	2	20	1	1	1	1	1	1	1	1	1	1	1	1	2	4	1	5	5	5	5	5	4	5	5	5	5	5	5	5	5	5	5	5	5	6	4.875	5	1.30769	1	1	2.33333
1565	1	#NULL!	3	2	2	4	4	3	2	3	4	1	2	2	4	1	5	5	1	5	5	5	1	5	5	5	5	5	5	5	5	5	5	5	5	1	4	5	2.84615	3	2.4	3.33333
1566	1	21	1	1	3	3	3	3	3	3	3	3	3	3	3	4	2	5	4	5	5	5	3	3	4	3	3	3	5	5	5	5	5	5	5	2	4.25	4.4	3	3	3	3
1567	1	21	1	2	3	3	3	3	3	3	3	3	3	3	3	3	3	5	5	3	5	5	5	5	5	3	3	3	3	3	3	3	3	3	3	5	4.75	3	3	3	3	3
1568	2	19	1	2	2	1	5	1	5	1	1	2	3	1	3	3	3	5	5	3	4	4	5	4	4	3	3	3	3	3	3	3	3	3	3	5	4.25	3	2.38462	2.8	1.6	3
1569	2	19	1	1	5	1	5	1	5	1	1	2	3	2	2	1	3	5	4	5	5	5	4	5	5	2	2	4	3	2	5	3	3	5	3	6	4.75	3.2	2.46154	3.4	1.8	2
1570	2	20	1	1	5	3	3	3	3	5	5	3	3	3	3	3	5	3	5	1	1	3	3	3	3	3	3	3	1	1	3	1	3	3	3	3	2.75	2.4	3.61538	3.4	3.8	3.66667
1572	1	21	1	1	4	2	4	1	4	1	1	2	1	1	5	4	4	5	3	4	3	5	4	5	5	1	1	1	2	1	3	2	1	1	1	6	4.25	1.4	2.61538	3	1.2	4.33333
1576	1	21	1	2	1	1	1	1	1	1	1	1	1	1	2	1	1	5	5	5	5	5	5	5	5	5	5	5	5	5	5	5	5	5	5	5	5	5	1.07692	1	1	1.33333
1577	1	18	1	1	4	4	4	3	3	2	2	1	1	1	5	4	4	5	5	3	2	4	2	5	5	5	5	5	4	4	4	4	4	4	4	3	3.875	4.3	2.92308	3.6	1.4	4.33333
1579	2	20	1	1	1	1	3	3	2	1	1	1	3	1	5	4	4	5	5	3	4	5	3	5	5	1	1	3	1	1	3	1	1	1	1	5	4.375	1.4	2.30769	2	1.4	4.33333
1581	1	20	1	1	5	1	5	1	5	1	1	1	4	1	5	4	4	5	3	2	1	3	3	4	4	3	3	3	3	3	3	3	3	3	3	4	3.125	3	2.92308	3.4	1.6	4.33333
1583	2	20	1	1	2	2	2	2	2	3	3	2	3	2	3	3	3	5	5	3	4	4	4	4	4	3	3	3	3	3	3	3	3	2	3	5	4.125	2.9	2.46154	2	2.6	3
1584	2	21	1	2	1	1	1	1	1	1	1	1	1	1	1	1	1	5	5	5	5	5	5	5	5	3	3	3	3	5	5	5	3	3	3	4	5	3.6	1	1	1	1
1586	1	20	1	1	4	2	2	3	3	2	2	3	3	4	2	2	5	5	5	3	3	5	5	4	4	1	1	1	1	1	2	2	2	1	1	3	4.25	1.3	2.84615	2.8	2.8	3
1588	1	19	1	1	3	3	1	3	2	1	1	1	3	1	3	3	3	5	5	3	5	5	3	5	5	2	4	4	5	2	3	5	5	3	3	4	4.5	3.6	2.15385	2.4	1.4	3
1589	1	21	1	2	5	1	5	1	5	1	1	5	5	2	5	4	4	5	1	2	3	4	2	4	4	2	3	2	2	2	2	5	2	2	3	4	3.125	2.5	3.38462	3.4	2.8	4.33333
1590	1	18	1	1	5	1	5	1	5	2	2	3	4	3	5	3	4	5	4	5	4	5	3	3	4	2	2	3	2	2	4	4	4	2	3	6	4.125	2.8	3.30769	3.4	2.8	4
1592	1	19	1	1	3	3	3	3	3	3	2	3	3	3	3	3	3	5	3	3	3	4	4	4	4	3	3	3	3	3	4	3	3	3	3	5	3.75	3.1	2.92308	3	2.8	3
1593	2	19	1	1	3	1	3	1	3	2	2	3	4	3	3	3	3	5	5	2	4	5	4	5	5	5	5	5	5	5	5	5	5	5	5	8	4.375	5	2.61538	2.2	2.8	3
1595	1	20	1	2	1	1	5	1	3	1	1	1	3	1	1	4	4	5	5	5	5	5	5	5	5	2	2	1	4	2	5	5	5	5	4	3	5	3.5	2.07692	2.2	1.4	3
1596	1	20	1	1	4	4	4	4	4	1	1	1	4	1	4	3	4	5	3	2	3	4	3	4	4	1	1	2	3	1	1	1	1	1	1	3	3.5	1.3	3	4	1.6	3.66667
1597	1	20	1	1	5	3	5	3	4	3	1	2	2	2	4	4	4	5	4	3	3	4	5	3	4	3	3	3	1	3	5	3	1	1	1	3	3.875	2.4	3.23077	4	2	4
1599	2	19	1	1	3	3	3	3	3	2	2	2	3	2	2	3	3	3	4	2	3	3	3	2	4	2	2	2	2	2	2	2	2	2	2	5	3	2	2.61538	3	2.2	2.66667
1600	1	20	1	2	3	3	4	2	3	2	2	3	4	1	4	3	3	4	4	3	4	3	3	4	4	3	3	3	3	3	3	3	3	3	3	3	3.625	3	2.84615	3	2.4	3.33333
1603	2	21	1	1	2	3	3	4	1	2	3	3	3	2	2	4	2	5	4	2	3	3	4	4	4	1	2	4	4	4	5	5	5	3	3	5	3.625	3.6	2.61538	2.6	2.6	2.66667
1605	2	20	1	1	3	1	2	1	2	1	1	2	5	2	3	2	3	4	5	4	5	5	5	5	5	2	2	4	3	2	4	4	4	2	2	5	4.75	2.9	2.15385	1.8	2.2	2.66667
1608	1	20	1	1	1	2	2	4	2	2	3	2	3	2	2	3	2	5	5	3	4	4	4	5	5	1	1	2	3	2	3	1	1	1	2	4	4.375	1.7	2.30769	2.2	2.4	2.33333
1609	1	20	1	1	3	4	3	2	4	2	2	2	3	2	4	3	4	5	4	4	3	4	4	4	4	3	3	2	4	1	3	1	3	2	2	5	4	2.4	2.92308	3.2	2.2	3.66667
1615	1	20	1	1	3	2	4	2	4	2	1	2	4	4	4	3	4	5	5	4	4	5	3	4	5	2	5	4	4	3	4	5	5	3	4	4	4.375	3.9	3	3	2.6	3.66667
1616	1	21	1	1	4	3	3	2	3	2	2	3	4	2	4	3	4	4	2	2	2	4	2	4	4	3	3	3	4	3	2	5	4	3	3	5	3	3.3	3	3	2.6	3.66667
1619	1	20	1	1	2	1	2	4	3	1	1	3	2	2	4	1	4	4	3	3	3	4	1	4	4	1	1	1	4	3	3	3	3	3	1	1	3.25	2.3	2.30769	2.4	1.8	3
1623	2	21	1	1	3	3	3	3	2	3	3	4	5	3	3	3	3	5	5	5	5	5	4	5	5	1	1	1	1	1	2	1	2	3	1	5	4.875	1.4	3.15385	2.8	3.6	3
1624	1	20	1	1	1	1	5	1	3	3	1	1	1	1	2	3	2	5	5	5	5	5	5	5	5	5	5	5	5	5	5	5	5	5	5	7	5	5	1.92308	2.2	1.4	2.33333
1625	1	20	1	2	5	1	5	1	5	1	1	5	5	5	5	3	4	5	5	5	5	5	1	5	5	4	4	4	5	4	4	5	5	5	5	4	4.5	4.5	3.53846	3.4	3.4	4
1628	2	19	1	1	5	1	5	1	5	1	1	2	5	1	3	3	4	5	5	4	5	5	5	5	5	2	2	3	2	2	5	2	3	3	2	7	4.875	2.6	2.84615	3.4	2	3.33333
1629	1	20	1	2	4	1	4	2	2	4	3	4	2	2	2	4	2	5	4	2	4	4	4	5	4	1	1	2	2	2	4	2	2	2	1	4	4	1.9	2.76923	2.6	3	2.66667
1630	1	20	1	1	3	2	3	1	3	4	3	4	4	3	5	3	4	5	4	3	4	5	5	5	5	1	2	3	2	3	3	3	1	3	1	6	4.5	2.2	3.23077	2.4	3.6	4
1631	1	20	1	1	5	3	3	3	4	1	2	1	3	2	4	3	5	5	4	3	1	4	3	5	5	1	1	2	3	1	3	1	1	1	1	3	3.75	1.5	3	3.6	1.8	4
1632	1	19	1	2	5	1	5	1	5	1	1	1	2	2	3	5	3	5	5	3	3	3	4	5	5	3	3	3	3	3	3	3	3	3	3	3	4.125	3	2.69231	3.4	1.4	3.66667
1634	1	16	1	2	4	2	4	2	3	2	2	2	4	1	3	2	3	5	5	3	4	5	5	5	5	2	2	3	3	3	5	3	5	5	3	4	4.625	3.4	2.61538	3	2.2	2.66667
1635	1	20	1	1	3	2	5	1	5	1	1	4	5	4	4	2	4	5	5	3	3	3	4	5	5	1	2	3	2	1	3	2	3	2	2	5	4.125	2.1	3.15385	3.2	3	3.33333
1636	2	21	1	2	5	1	5	1	5	1	1	5	5	5	5	1	5	5	5	5	5	5	5	5	5	5	5	5	5	5	5	5	5	5	5	2	5	5	3.46154	3.4	3.4	3.66667
1637	1	20	1	1	5	4	5	3	4	2	2	3	4	3	5	3	4	3	5	3	4	4	1	5	5	3	3	3	3	3	3	3	3	3	3	3	3.75	3	3.61538	4.2	2.8	4
1639	1	20	1	1	1	1	3	1	3	2	2	2	3	2	4	2	3	5	5	5	5	5	5	5	5	1	3	5	3	1	5	3	2	2	3	5	5	2.8	2.23077	1.8	2.2	3
1640	1	20	1	2	5	1	5	1	5	1	1	3	3	3	5	1	5	4	5	2	4	3	4	2	2	3	3	3	3	3	3	4	4	4	4	5	3.25	3.4	3	3.4	2.2	3.66667
1641	2	20	1	1	1	5	1	5	1	5	5	1	1	1	1	5	1	1	5	1	1	1	5	1	1	1	1	1	1	1	1	1	1	1	1	7	2	1	2.53846	2.6	2.6	2.33333
1646	2	21	1	1	5	1	3	3	3	1	1	1	1	1	3	3	3	3	3	3	3	3	3	3	3	3	3	3	3	3	3	3	3	3	3	2	3	3	2.23077	3	1	3
1648	2	19	1	1	2	2	2	2	3	2	2	3	3	1	2	2	2	4	3	2	3	3	3	3	4	2	3	3	2	2	2	3	3	4	3	6	3.125	2.7	2.15385	2.2	2.2	2
1650	2	19	1	1	2	2	2	2	2	1	2	2	2	1	2	2	2	4	3	2	2	3	2	4	4	2	3	2	2	2	2	3	3	4	2	6	3	2.5	1.84615	2	1.6	2
1652	1	20	1	1	2	1	2	1	1	1	1	1	2	2	2	2	3	5	5	5	5	5	5	5	5	2	2	2	2	3	4	4	4	4	4	6	5	3.1	1.61538	1.4	1.4	2.33333
1655	2	21	1	1	3	3	2	3	2	2	3	2	3	2	2	3	3	5	5	3	4	5	3	5	5	5	4	4	3	3	4	4	3	4	3	6	4.375	3.7	2.53846	2.6	2.4	2.66667
1658	2	21	2	1	3	2	3	3	3	3	3	2	2	3	3	4	4	5	4	3	3	3	4	4	4	1	1	2	2	1	3	2	2	1	3	6	3.75	1.8	2.92308	2.8	2.6	3.66667
1660	2	21	2	1	2	3	3	3	4	3	3	3	3	2	4	3	4	5	4	4	4	5	3	4	5	3	2	3	3	3	4	3	3	3	3	6	4.25	3	3.07692	3	2.8	3.66667
2001	2	26	3	2	3	3	3	3	3	2	2	2	4	2	4	3	3	5	5	3	4	5	1	5	5	3	3	4	3	2	3	3	3	3	3	6	4.125	3	2.84615	3	2.4	3.33333
2002	2	22	3	1	3	3	4	2	2	4	4	4	4	2	3	3	5	5	3	3	4	4	4	2	3	3	2	2	2	2	3	2	2	2	1	6	3.5	2.1	3.30769	2.8	3.6	3.66667
2003	2	23	3	1	5	5	5	3	5	4	2	4	4	1	5	5	5	5	3	3	3	4	3	3	4	2	2	2	2	2	2	2	3	2	1	4	3.5	2	4.07692	4.6	3	5
2004	1	24	3	2	5	5	5	5	5	3	3	4	5	5	5	5	5	5	5	3	5	5	5	5	5	1	3	3	3	3	2	5	3	1	1	4	4.75	2.5	4.61538	5	4	5
2005	1	24	3	1	4	2	5	2	4	1	5	3	1	3	5	5	5	5	5	4	4	5	5	5	5	1	1	1	1	1	5	1	1	1	1	4	4.75	1.4	3.46154	3.4	2.6	5
2006	1	23	3	1	2	1	1	5	1	3	1	1	1	1	1	5	4	5	3	2	1	3	1	3	2	1	1	1	1	1	1	1	1	1	1	5	2.5	1	2.07692	2	1.4	3.33333
2007	1	23	3	1	4	3	2	2	3	5	4	5	5	2	5	4	4	5	4	1	2	3	3	4	4	1	1	1	1	1	1	1	1	1	1	4	3.25	1	3.69231	2.8	4.2	4.33333
2008	1	23	3	1	3	4	3	4	4	1	1	3	2	3	3	4	5	5	4	2	3	4	4	5	5	1	2	2	4	3	3	5	2	1	1	6	4	2.4	3.07692	3.6	2	4
2009	1	18	3	1	3	3	3	3	3	3	3	3	3	3	3	3	3	3	3	3	3	3	3	3	3	4	4	4	4	4	4	4	4	4	4	10	3	4	3	3	3	3
2010	1	20	3	1	4	2	4	2	4	2	2	4	4	4	4	3	3	3	3	3	3	3	3	3	3	3	4	3	3	3	3	3	3	3	3	10	3	3.1	3.23077	3.2	3.2	3.33333
2011	2	22	3	1	3	3	3	3	3	3	3	3	3	3	3	3	3	3	2	4	4	4	2	4	4	3	3	3	3	3	3	3	3	3	3	10	3.375	3	3	3	3	3
2012	1	22	3	2	2	2	2	2	3	1	1	2	3	1	2	4	3	4	5	4	4	4	4	4	4	1	2	3	1	1	3	3	2	2	2	7	4.125	2	2.15385	2.2	1.6	3
2013	1	22	3	1	5	3	5	1	3	1	2	2	4	2	5	3	5	4	3	2	3	2	1	4	2	1	1	1	1	1	1	2	3	5	2	6	2.625	1.8	3.15385	3.4	2.2	4.33333
2014	2	23	3	1	5	3	4	3	2	2	3	2	4	1	1	3	4	5	3	2	2	3	4	3	3	3	2	2	2	1	1	3	3	3	3	5	3.125	2.3	2.84615	3.4	2.4	2.66667
2015	2	23	3	1	2	4	3	3	4	4	3	2	5	1	3	2	2	5	5	1	4	4	2	5	5	3	3	4	4	4	4	4	4	4	2	5	3.875	3.6	2.92308	3.2	3	2.33333
2016	2	22	3	1	1	3	2	4	2	2	2	1	4	1	4	3	2	5	5	4	4	5	3	5	5	1	1	1	1	1	1	2	2	2	1	6	4.5	1.3	2.38462	2.4	2	3
2017	2	23	3	1	2	1	4	1	4	1	4	2	5	3	4	5	4	5	5	5	4	5	3	5	5	3	4	3	3	2	3	3	3	3	3	7	4.625	3	3.07692	2.4	3	4.33333
2018	1	23	3	1	5	4	4	3	4	2	2	2	4	1	4	3	4	5	4	3	5	5	3	5	5	1	1	1	1	1	3	1	1	1	1	6	4.375	1.2	3.23077	4	2.2	3.66667
2019	2	22	3	1	3	3	3	3	3	4	4	4	4	2	4	4	4	5	4	3	3	3	4	4	3	1	1	3	2	1	3	1	1	1	1	4	3.625	1.5	3.46154	3	3.6	4
2020	2	24	3	1	3	2	2	1	2	1	1	4	5	1	3	4	4	5	2	2	4	4	2	5	5	2	1	3	2	1	4	4	4	4	2	4	3.625	2.7	2.53846	2	2.4	3.66667
2021	2	23	3	2	2	3	3	2	3	4	2	3	2	1	3	4	3	1	2	4	3	4	3	4	4	1	3	3	3	2	3	5	3	3	2	3	3.125	2.8	2.69231	2.6	2.4	3.33333
2022	1	23	3	1	5	1	5	1	5	1	1	5	5	5	5	1	5	5	5	2	5	5	2	5	1	3	3	3	3	1	3	3	3	3	3	5	3.75	2.8	3.46154	3.4	3.4	3.66667
2023	2	22	3	2	5	4	4	3	4	4	3	3	4	2	4	5	5	3	4	3	3	3	3	4	4	1	3	3	1	1	3	3	3	3	1	5	3.375	2.2	3.84615	4	3.2	4.66667
2024	2	23	3	1	5	4	5	4	4	4	3	5	5	2	5	5	5	5	4	3	4	5	4	4	4	1	1	1	1	3	3	2	4	3	3	5	4.125	2.2	4.30769	4.4	3.8	5
2025	2	23	3	1	5	4	5	4	4	2	2	1	3	3	5	5	5	4	5	2	2	4	3	4	4	1	1	2	1	1	1	1	1	1	1	5	3.5	1.1	3.69231	4.4	2.2	5
2026	2	24	3	2	3	3	3	3	2	2	2	2	3	2	2	3	2	4	3	3	3	3	3	4	4	1	1	3	1	1	3	3	2	2	3	4	3.375	2	2.46154	2.8	2.2	2.33333
2027	2	23	3	2	5	4	3	4	2	3	4	4	3	1	4	3	3	5	3	5	3	3	2	2	3	3	3	3	1	3	2	2	2	2	3	2	3.25	2.4	3.30769	3.6	3	3.33333
2028	1	23	3	1	4	1	2	2	4	3	3	3	3	1	4	3	3	5	4	2	2	3	2	4	5	4	4	3	5	3	5	5	3	2	1	4	3.375	3.5	2.76923	2.6	2.6	3.33333
2029	1	23	3	1	4	4	3	3	4	4	4	4	5	3	4	4	4	5	4	4	4	4	3	4	4	3	3	3	3	1	1	1	3	1	2	5	4	2.1	3.84615	3.6	4	4
2030	1	22	3	1	5	3	5	3	5	2	2	3	3	1	5	3	5	5	3	5	5	5	1	5	5	1	2	1	2	2	1	2	1	2	2	4	4.25	1.6	3.46154	4.2	2.2	4.33333
2031	2	23	3	1	2	3	1	1	1	4	4	4	3	1	2	4	2	4	4	3	4	4	5	3	3	3	3	2	2	1	4	4	4	3	4	4	3.75	3	2.46154	1.6	3.2	2.66667
2032	2	19	3	2	1	1	3	3	3	1	1	5	3	3	4	3	4	5	5	5	5	5	5	5	5	1	1	1	2	2	3	3	3	3	3	9	5	2.2	2.69231	2.2	2.6	3.66667
2033	2	23	3	1	3	3	3	3	3	3	3	3	3	3	3	3	4	5	4	2	2	4	3	4	4	1	1	1	1	3	3	2	2	2	2	6	3.5	1.8	3.07692	3	3	3.33333
2034	2	23	3	1	4	3	4	2	4	2	2	4	4	4	4	4	4	4	4	4	4	4	2	4	4	3	3	3	3	3	3	3	3	3	3	5	3.75	3	3.46154	3.4	3.2	4
2035	1	23	3	2	4	4	4	2.24291	4	2	2	3	3	2	3	3	4	4	3	2	4	5	3	5	5	1	3	3	2	1	3	3	3	2	1	2	3.875	2.2	2.80386	2.89318	2.4	3.33333
2036	2	22	3	1	4	2	4	2	4	2	2	4	4	4	4	3	3	4	4	3	3	3	3	4	4	3	2	3	2	2	3	2	2	2	2	4	3.5	2.3	3.23077	3.2	3.2	3.33333
2037	2	23	3	2	3	3	3	3	3	2	2	3	3	2	3	3	4	5	5	4	4	5	4	5	4	2	2	2	2	2	4	3	3	2	2	5	4.5	2.4	2.84615	3	2.4	3.33333
2038	1	24	3	1	4	3	4	3	4	2	2	2	3	2	3	3	3	4	5	3	4	4	3	5	5	1	1	3	1	1	1	2	1	1	1	3	4.125	1.3	2.92308	3.6	2.2	3
2039	1	22	3	1	3	1	4	2	4	1	2	1	3	1	1	2	4	4	1	5	5	5	3	5	5	1	3	3	3	5	5	5	4	4	4	7	4.125	3.7	2.23077	2.8	1.6	2.33333
2040	1	23	3	2	5	3	3	3	4	1	1	3	3	1	5	5	5	5	4	1	1	3	1	4	4	2	4	3	3	1	3	3	3	3	3	4	2.875	2.8	3.23077	3.6	1.8	5
2041	1	22	3	1	2	2	2	2	2	2	2	2	2	2	2	3	2	5	4	3	4	4	4	5	5	2	2	3	1	1	4	4	4	2	3	7	4.25	2.6	2.07692	2	2	2.33333
2042	1	23	3	1	4	4	5	3	4	3	3	3	5	4	5	3	5	5	4	3	3	3	3	4	3	1	1	2	2	1	2	2	1	2	1	5	3.5	1.5	3.92308	4	3.6	4.33333
2043	1	23	3	1	5	1	2	1	4	2	2	3	3	3	2	3	2	5	3	3	4	5	4	4	5	1	1	2	2	1	4	3	4	1	1	6	4.125	2	2.53846	2.6	2.6	2.33333
2044	1	23	3	1	3	3	3	3	2	2	2	2	3	2	3	4	3	5	5	5	3	5	4	3	4	1	1	1	2	1	2	3	4	4	1	3	4.25	2	2.69231	2.8	2.2	3.33333
2045	1	23	3	1	5	4	4	3	4	3	3	3	2	3	3	2	3	4	3	3	3	3	3	3	4	1	1	1	2	1	3	3	1	1	1	5	3.25	1.5	3.23077	4	2.8	2.66667
2046	1	23	3	1	3	2	2	2	2	1	1	1	2	1	1	3	4	5	5	5	5	5	5	5	5	3	2	2	3	2	2	2	2	2	2	3	5	2.2	1.92308	2.2	1.2	2.66667
2047	2	22	3	1	3	2	4	3	4	1	3	2	3	2	3	4	4	5	4	3	4	5	4	4	4	1	1	2	2	1	3	2	2	1	1	5	4.125	1.6	2.92308	3.2	2.2	3.66667
2048	1	23	3	1	3	2	1	2	2	1	1	1	4	3	4	1	3	5	5	3	4	4	3	5	4	1	1	1	1	1	1	1	1	1	1	3	4.125	1	2.15385	2	2	2.66667
2049	2	22	1	1	3	5	3	5	3	3	1	3	1	2	2	4	2	1	3	3	3	2	3	2	3	1	1	1	1	1	1	3	3	1	1	5	2.5	1.4	2.84615	3.8	2	2.66667
2050	2	23	1	1	3	3	4	4	2	3	4	4	4	1	4	3	4	5	5	2	3	4	4	4	4	1	1	1	1	1	2	4	4	2	1	5	3.875	1.8	3.30769	3.2	3.2	3.66667
2051	1	22	3	2	5	2	5	3	3	2	2	4	5	5	5	2	5	5	3	2	4	3	4	4	2	2	2	1	2	1	2	3	4	1	1	1	3.375	1.9	3.69231	3.6	3.6	4
2052	1	23	3	1	3	3	4	3	5	4	4	5	5	3	5	4	3	5	2	4	4	4	2	4	3	1	1	1	1	1	3	1	1	1	1	4	3.5	1.2	3.92308	3.6	4.2	4
2053	1	22	3	1	2	4	3	3	3	3	3	3	3	3	3	3	3	5	5	5	5	5	5	5	5	3	3	3	3	3	3	3	3	3	3	5	5	3	3	3	3	3
2054	1	22	3	1	5	5	4	2	4	1	3	3	5	3	4	5	5	5	3	4	5	3	3	5	5	1	1	1	1	1	1	1	1	1	1	5	4.125	1	3.76923	4	3	4.66667
2055	1	24	3	1	5	5	5	3	4	3	2	4	4	4	3	3	3	5	1	5	4	4	2	5	4	1	1	2	3	4	3	3	4	3	4	6	3.75	2.8	3.69231	4.4	3.4	3
2056	1	24	3	2	5	3	4	4	3	2	2	1	2	2	3	3	3	3	4	3	2	4	3	5	3	1	1	1	2	1	1	1	1	1	1	3	3.375	1.1	2.84615	3.8	1.8	3
2057	1	23	3	1	3	3	3	4	4	1	1	1	3	1	3	4	3	3	3	1	1	3	3	3	2	1	1	1	1	1	1	1	1	1	1	6	2.375	1	2.61538	3.4	1.4	3.33333
2058	1	22	3	1	5	5	5	3	3	4	4	4	5	5	5	3	5	5	5	3	2	4	4	5	5	3	1	1	1	1	1	2	3	1	1	5	4.125	1.5	4.30769	4.2	4.4	4.33333
2059	1	22	3	1	5	4	4	3	4	2	2	2	3	1	4	4	4	3	4	1	2	3	3	4	3	3	3	1	1	1	1	4	4	1	3	6	2.875	2.2	3.23077	4	2	4
2060	2	24	3	1	4	4	5	4	3	4	4	4	4	1	3	2	4	4	2	1	2	4	3	3	4	1	2	2	1	1	2	4	4	2	1	5	2.875	2	3.53846	4	3.4	3
2061	2	23	3	1	4	4	4	3	3	3	3	3	3	1	4	4	4	3	3	2	3	3	3	3	3	1	1	1	1	1	1	1	2	1	3	4	2.875	1.3	3.30769	3.6	2.6	4
2062	2	24	3	1	5	4	4	4	4	3	5	3	5	5	5	4	4	5	3	3	3	5	3	5	5	2	1	1	1	1	2	4	5	4	2	5	4	2.3	4.23077	4.2	4.2	4.33333
2063	2	23	3	2	4	2	5	2	5	2	3	5	5	5	5	5	5	5	5	3	5	5	3	5	5	1	1	3	3	1	4	3	3	3	1	6	4.5	2.3	4.07692	3.6	4	5
2064	1	22	3	2	3	2	3	3	3	2	2	3	3	3	2	3	2	5	4	2	3	5	3	4	4	1	1	1	1	1	3	1	1	1	1	3	3.75	1.2	2.61538	2.8	2.6	2.33333
2065	2	20	3	2	5	5	5	5	5	1	4	2	1	5	5	5	5	1	3	1	1	3	4	2	1	1	5	4	1	1	1	1	1	5	1	1	2	2.1	4.07692	5	2.6	5
2066	1	22	3	2	4	2	4	4	4	2	2	2	4	2	4	4	4	4	3	3	4	4	3	4	5	1	1	3	2	1	3	1	3	2	1	4	3.75	1.8	3.23077	3.6	2.4	4
2067	#NULL!	#NULL!	#NULL!	#NULL!	2	1	4	3	4	1	1	1	2	1	2	3	2	5	5	2	5	5	5	5	5	1	1	1	2	1	4	1	3	3	2	4	4.625	1.9	2.07692	2.8	1.2	2.33333
2068	1	22	3	2	5	4	5	3	4	1	3	3	3	3	4	3	5	5	5	3	3	5	4	5	5	2	2	2	2	2.33563	4	3	2	2	3	3	4.375	2.71502	3.53846	4.2	2.6	4
2069	1	23	3	1	5	4	5	2	5	2	3	2	4	2	5	4	5	5	4	2	3	5	4	5	5	2	2	2	2	3	2	2	3	3	4	4	4.125	2.5	3.69231	4.2	2.6	4.66667
2070	1	22	3	2	3	2	4	2	3	1	2	4	3	1	3	1	3	3	3	2	3	5	4	5	5	3	2	4	4	2	4	4	4	3	4	4	3.75	3.4	2.46154	2.8	2.2	2.33333
2071	1	23	3	1	4	1	3	2	5	3	4	3	4	2	5	4	5	5	1	2	3	3	1	4	4	5	4	1	3	3	5	5	5	5	4	6	2.875	4	3.46154	3	3.2	4.66667
2072	1	23	3	1	3	1	4	1	4	1	2	4	3	3	3	1	3	5	4	3	4	4	3	5	5	2	1	1	3	3	4	4	4	4	4	5	4.125	3	2.53846	2.6	2.6	2.33333
2073	1	23	3	2	4	4	5	2	3	4	4	4	4	2	3	4	4	4	3	2	1	4	4	3	3	1	1	1	1	1	2	2	3	4	4	3	3	2	3.61538	3.6	3.6	3.66667
2074	#NULL!	23	3	1	4	4	4	3	2	1	1	1	4	1	4	4	5	5	3	2	2	3	1	4	3	1	1	4	4	1	5	5	5	4	2	6	2.875	3.2	2.92308	3.4	1.6	4.33333
2075	1	22	3	1	1	4	2	1	2	1	1	1	1	1	1	2	2	5	3	4	4	3	2	5	4	1	1	1	1	1	3	3	3	1	1	7	3.75	1.6	1.53846	2	1	1.66667
2076	2	22	3	2	5	1	5	1	4	3	3	4	4	5	5	2	5	5	2	5	4	3	2	5	4	4	3	4	4	5	4	5	4	5	4	5	3.75	4.2	3.61538	3.2	3.8	4
2077	2	23	3	1	5	1	4	1	5	1	2	5	5	4	5	2	5	3	4	4	4	3	4	5	5	1	2	3	2	1	3	4	3	4	4	6	4	2.7	3.46154	3.2	3.4	4
2078	2	23	3	1	4	3	5	3	4	4	4	1	1	4	5	5	4	5	5	2	3	4	1	2	5	3	3	3	3	3	3	3	3	3	3	8	3.375	3	3.61538	3.8	2.8	4.66667
2079	2	23	3	#NULL!	3	3	2	3	2	2	1	1	1	2	2	3	1	1	5	5	5	5	1	5	5	5	5	5	5	5	5	5	5	5	5	10	4	5	2	2.6	1.4	2
2080	1	23	3	1	4	4	4	4	4	2	3	2	3	1	3	3	4	5	5	4	4	4	4	4	4	3	4	2	1	1	2	4	4	4	2	7	4.25	2.7	3.15385	4	2.2	3.33333
2081	1	23	3	1	3	3	3	3	3	2	2	2	3	2	2	2	2	4	5	4	3	4	3	5	4	1	1	1	1	1	3	2	2	2	2	3	4	1.6	2.46154	3	2.2	2
2082	2	25	3	2	4	4	5	4	3	2	3	1	4	3	3	4	2	5	5	3	5	5	3	5	5	2	2	4	4	3	3	3	3	4	4	8	4.5	3.2	3.23077	4	2.6	3
2083	2	22	3	1	4	4	4	2	3	3	4	5	5	5	5	1	5	5	5	5	5	5	1	2	2	1	1	1	1	2	2	3	3	3	3	7	3.75	2	3.84615	3.4	4.4	3.66667
2084	2	22	3	2	5	4	4	2	4	4	2	4	5	2	4	4	5	5	2	4	4	4	3	5	5	1	1	1	1	1	1	3	3	3	1	3	4	1.6	3.76923	3.8	3.4	4.33333
2085	1	23	3	1	3	3	4	3	3	3	3	4	3	2	2	2	2	5	5	1	1	3	5	5	4	2	2	2	2	2	3	4	2	2	1	6	3.625	2.2	2.84615	3.2	3	2
2086	2	24	3	1	4	3	4	3	3	3	2	3	4	4	5	3	5	4	3	4	4	4	2	4	4	1	1	1	1	1	2	2	1	1	1	5	3.625	1.2	3.53846	3.4	3.2	4.33333
2087	2	22	3	2	3	4	4	4	1	1	1	5	5	1	4	1	1	5	5	1	5	5	5	5	4	1	3	3	3	3	3	3	1	2	2	3	4.375	2.4	2.69231	3.2	2.6	2
2088	1	23	3	1	3	3	3	4	3	2	2	2	4	2	3	4	3	4	5	4	4	4	4	5	4	1	1	3	3	1	3	3	1	1	1	5	4.25	1.8	2.92308	3.2	2.4	3.33333
2089	1	23	3	2	5	2	3	3	3	1	2	3	3	2	3	2	3	5	3	1	1	3	3	5	4	1	1	1	1	1	1	3	3	3	1	5	3.125	1.6	2.69231	3.2	2.2	2.66667
2090	1	23	3	2	4	3	3	2	3	2	3	2	3	4	5	2	3	3	5	2	2	2	3	2	3	1	2	2	2	2	3	2	1	2	3	6	2.75	2	3	3	2.8	3.33333
2091	1	23	3	2	3	3	3	3	3	3	3	3	3	3	3	4	5	3	4	2	3	5	2	4	4	2	2	2	2	2	2	3	3	3	3	4	3.375	2.4	3.23077	3	3	4
2092	2	21	3	2	4	3	4	3	3	3	3	3	3	3	3	4	5	3	3	3	3	4	4	3	3	2	3	3	2	3	3	3	3	3	3	6	3.25	2.8	3.38462	3.4	3	4
2093	2	23	3	1	5	5	5	1	5	2	4	4	5	5	5	5	5	5	5	3	3	5	3	5	5	1	1	1	3	4	1	4	4	1	1	4	4.25	2.1	4.30769	4.2	4	5
2094	#NULL!	#NULL!	#NULL!	#NULL!	4	4	4	4	2	4	3	2	4	2	4	4	4	5	5	4	5	5	4	5	5	1	1	1	1	3	5	1	4	1	1	4	4.75	1.9	3.46154	3.6	3	4
2095	2	24	3	2	4	3	3	3	3	3	3	3	2	2	4	4	4	4	4	3	4	5	4	4	4	1	1	2	2	1	3	2	2	2	2	4	4	1.8	3.15385	3.2	2.6	4
2096	1	24	3	2	5	3	4	3	4	2	4	2	3	1	2	4	4	5	4	2	3	4	5	4	3	1	1	4	2	1	2	1	1	2	1	2	3.75	1.6	3.15385	3.8	2.4	3.33333
2097	2	22	3	1	5	5	5	3	4	2	2	2	3	3	5	5	5	5	5	4	4	5	3	5	4	1	1	3	1	1	2	1	1	3	1	6	4.375	1.5	3.76923	4.4	2.4	5
2098	2	23	3	2	5	3	3	4	3	3	3	2	4	3	5	5	4	5	3	3	3	3	3	5	4	1	2	1	1	1	2	1	1	3	1	1	3.625	1.4	3.61538	3.6	3	4.66667
2099	2	23	3	2	5	5	5	3	4	4	3	3	4	3	4	4	5	5	3	3	2	4	3	5	4	1	1	1	1	1	3	2	1	1	1	1	3.625	1.3	4	4.4	3.4	4.33333
2100	1	22	3	1	5	3	3	3	3	3	3	3	2	2	4	3	3	5	4	3	3	3	4	4	4	2	2	2	2	2	2	2	2	2	2	5	3.75	2	3.07692	3.4	2.6	3.33333
2101	1	22	3	1	4	3	4	4	3	3	2	3	4	3	3	4	4	5	3	3	3	4	3	3	3	1	1	1	1	1	1	1	1	1	1	6	3.375	1	3.38462	3.6	3	3.66667
2102	2	22	3	2	2	1	3	1	2	1	1	2	2	2	2	4	2	5	3	3	3	3	3	3	3	1	1	1	1	1	1	1	1	1	1	3	3.25	1	1.92308	1.8	1.6	2.66667
2103	2	22	3	1	4	2	4	2	4	2	2	2	2	2	2	3	3	4	3	3	3	3	3	3	3	1	1	1	1	1	1	1	1	1	1	5	3.125	1	2.61538	3.2	2	2.66667
2104	1	22	3	1	3	3	3	4	3	4	2	2	4	2	4	2	4	4	5	4	4	4	4	4	4	2	3	3	3	2	4	3	3	2	2	7	4.125	2.7	3.07692	3.2	2.8	3.33333
2105	1	24	3	2	5	3	5	5	5	3	2	1	4	2	3	3	4	3	3	2	3	3	1	4	3	1	1	3	1	1	4	4	1	4	1	4	2.75	2.1	3.46154	4.6	2.4	3.33333
2106	1	22	3	2	4	2	2	3	2	3	2	1	3	3	2	4	3	2	3	3	3	4	3	4	3	1	3	1	1	1	2	3	3	1	2	3	3.125	1.8	2.61538	2.6	2.4	3
